# Supplementary material for: Peroxiredoxin alleviates the fitness costs of imidacloprid resistance in an insect pest of rice
Source: PLoS Biol. 2021 Apr 12;19(4):e3001190. doi: 10.1371/journal.pbio.3001190 (PMC8062100; doi:10.1371/journal.pbio.3001190)
Supplement: S1 Data — (XLSX) [file pbio.3001190.s001.xlsx]

## Sheet: Fig_1A
Scaffold	Start	End	Fst		Fst range	Number of regions
AOSB01003237.1	0	20000	0.0578122		0-0.001	0
AOSB01003237.1	40000	60000	0.0560929		0.001-0.0025	0
AOSB01003237.1	20000	40000	0.0553598		0.0025-0.004	3
AOSB01003951.1	20000	40000	0.0503977		0.004-0.0055	5
AOSB01003951.1	0	20000	0.0410077		0.0055-0.007	9
AOSB01004970.1	0	20000	0.0811535		0.007-0.0085	4
AOSB01004970.1	20000	40000	0.0484156		0.0085-0.01	16
AOSB01006456.1	0	20000	0.0682068		0.01-0.0115	17
AOSB01006458.1	0	20000	0.0441722		0.0115-0.013	41
AOSB01006459.1	0	20000	0.039067		0.013-0.0145	34
AOSB01006460.1	0	20000	0.042229		0.0145-0.016	56
AOSB01006463.1	0	20000	0.111573		0.016-0.0175	71
AOSB01006464.1	0	20000	0.0464559		0.0175-0.019	100
AOSB01006465.1	0	20000	0.0490213		0.019-0.0205	124
AOSB01006466.1	0	20000	0.0674698		0.0205-0.022	192
AOSB01046137.1	0	20000	0.121519		0.022-0.0235	217
AOSB01046137.1	100000	120000	0.0624388		0.0235-0.025	250
AOSB01046137.1	80000	100000	0.057494		0.025-0.0265	303
AOSB01046137.1	60000	80000	0.0566039		0.0265-0.028	388
AOSB01046137.1	40000	60000	0.0535979		0.028-0.0295	376
AOSB01046137.1	20000	40000	0.0534121		0.0295-0.031	475
AOSB01053697.1	20000	40000	0.0426079		0.031-0.0325	593
AOSB01053697.1	40000	60000	0.03052		0.0325-0.034	722
AOSB01053697.1	80000	100000	0.0284771		0.034-0.0355	823
AOSB01053697.1	60000	80000	0.0249781		0.0355-0.037	1003
AOSB01065079.1	0	20000	0.0467606		0.037-0.0385	1154
AOSB01065079.1	40000	60000	0.0461799		0.0385-0.04	1276
AOSB01065079.1	60000	80000	0.0454133		0.04-0.0415	1469
AOSB01065079.1	20000	40000	0.043673		0.0415-0.043	1573
AOSB01066643.1	0	20000	0.0493062		0.043-0.0445	1685
AOSB01066643.1	20000	40000	0.0397936		0.0445-0.046	1735
AOSB01066643.1	40000	60000	0.0335347		0.046-0.0475	1917
AOSB01071205.1	0	20000	0.056884		0.0475-0.049	1937
AOSB01071205.1	20000	40000	0.0397128		0.049-0.0505	1897
AOSB01071674.1	40000	60000	0.0544896		0.0505-0.052	2084
AOSB01071674.1	20000	40000	0.0488732		0.052-0.0535	2059
AOSB01071674.1	0	20000	0.0426391		0.0535-0.055	1967
AOSB01072321.1	0	20000	0.0631505		0.055-0.0565	1996
AOSB01072321.1	60000	80000	0.0591875		0.0565-0.058	1937
AOSB01072321.1	20000	40000	0.0502086		0.058-0.0595	1786
AOSB01072321.1	40000	60000	0.0220842		0.0595-0.061	1755
AOSB01073261.1	0	20000	0.0603194		0.061-0.0625	1596
AOSB01073261.1	40000	60000	0.0443463		0.0625-0.064	1493
AOSB01073261.1	20000	40000	0.0424997		0.064-0.0655	1335
AOSB01073708.1	40000	60000	0.0735339		0.0655-0.067	1219
AOSB01073708.1	0	20000	0.0598999		0.067-0.0685	1107
AOSB01073708.1	20000	40000	0.0469334		0.0685-0.07	962
AOSB01075095.1	20000	40000	0.0415973		0.07-0.0715	870
AOSB01075095.1	0	20000	0.0300886		0.0715-0.073	748
AOSB01076298.1	0	20000	0.0366161		0.073-0.0745	669
AOSB01076298.1	20000	40000	0.0341728		0.0745-0.076	582
AOSB01076807.1	20000	40000	0.0930779		0.076-0.0775	494
AOSB01076807.1	0	20000	0.0857297		0.0775-0.079	473
AOSB01077541.1	20000	40000	0.0683503		0.079-0.0805	376
AOSB01077541.1	0	20000	0.0536681		0.0805-0.082	340
AOSB01077763.1	0	20000	0.0685675		0.082-0.0835	268
AOSB01077763.1	20000	40000	0.0620677		0.0835-0.085	244
AOSB01079459.1	0	20000	0.0729091		0.085-0.0865	224
AOSB01079459.1	20000	40000	0.042711		0.0865-0.088	185
AOSB01079881.1	0	20000	0.0411887		0.088-0.0895	157
AOSB01079881.1	20000	40000	0.0369408		0.0895-0.091	153
AOSB01080178.1	20000	40000	0.0555626		0.091-0.0925	125
AOSB01080178.1	0	20000	0.0505416		0.0925-0.094	127
AOSB01080615.1	0	20000	0.0770594		0.094-0.0955	104
AOSB01080615.1	20000	40000	0.0528305		0.0955-0.097	76
AOSB01080841.1	0	20000	0.0391956		0.097-0.0985	89
AOSB01080841.1	20000	40000	0.0363937		0.0985-0.1	61
AOSB01081471.1	20000	40000	0.0414805		0.1-0.1015	62
AOSB01081471.1	0	20000	0.011716		0.1015-0.103	44
AOSB01081934.1	0	20000	0.0696937		0.103-0.1045	37
AOSB01081934.1	20000	40000	0.0548425		0.1045-0.106	39
AOSB01082672.1	0	20000	0.0924338		0.106-0.1075	34
AOSB01082672.1	20000	40000	0.052289		0.1075-0.109	27
AOSB01082982.1	20000	40000	0.0330646		0.109-0.1105	33
AOSB01082982.1	0	20000	0.0265299		0.1105-0.112	16
AOSB01083249.1	20000	40000	0.0479081		0.112-0.1135	15
AOSB01083249.1	0	20000	0.0441856		0.1135-0.115	17
AOSB01083467.1	20000	40000	0.0233331		0.115-0.1165	17
AOSB01083467.1	0	20000	0.0202537		0.1165-0.118	16
AOSB01083871.1	0	20000	0.079406		0.118-0.1195	19
AOSB01083871.1	20000	40000	0.0643053		0.1195-0.121	10
AOSB01084680.1	0	20000	0.0514507		0.121-0.1225	9
AOSB01084680.1	20000	40000	0.0394794		0.1225-0.124	6
AOSB01084707.1	0	20000	0.0736542		0.124-0.1255	10
AOSB01084707.1	20000	40000	0.0403509		0.1255-0.127	8
AOSB01085060.1	0	20000	0.0574345		0.127-0.1285	5
AOSB01085060.1	20000	40000	0.0232519		0.1285-0.13	4
AOSB01085284.1	0	20000	0.0331247		0.13-0.1315	8
AOSB01085968.1	0	20000	0.0515673		0.1315-0.133	3
AOSB01086692.1	0	20000	0.069036		0.133-0.1345	2
AOSB01086692.1	20000	40000	0.0571333		0.1345-0.136	4
AOSB01087127.1	0	20000	0.0693932		0.136-0.1375	6
AOSB01087127.1	20000	40000	0.0514816		0.1375-0.139	2
AOSB01088129.1	0	20000	0.0566472		0.139-0.1405	2
AOSB01088129.1	20000	40000	0.0532139		0.1405-0.142	1
AOSB01088425.1	0	20000	0.0644384		0.142-0.1435	4
AOSB01088425.1	20000	40000	0.058093		0.1435-0.145	4
AOSB01089345.1	20000	40000	0.0669628		0.145-0.1465	1
AOSB01089345.1	0	20000	0.0575765		0.1465-0.148	0
AOSB01089407.1	0	20000	0.0540712		0.148-0.1495	5
AOSB01089673.1	20000	40000	0.0849923		0.1495-0.151	5
AOSB01089673.1	0	20000	0.0434642		0.151-0.1525	3
AOSB01090385.1	0	20000	0.0634765		0.1525-0.154	2
AOSB01090989.1	0	20000	0.0439375		0.154-0.1555	4
AOSB01091090.1	0	20000	0.0652389		0.1555-0.157	2
AOSB01091229.1	0	20000	0.0413011		0.157-0.1585	3
AOSB01091538.1	0	20000	0.046735		0.1585-0.16	1
AOSB01092006.1	0	20000	0.0584447		0.16-0.1615	0
AOSB01092234.1	0	20000	0.0483053		0.1615-0.163	1
AOSB01092758.1	0	20000	0.0540632		0.163-0.1645	1
AOSB01092960.1	0	20000	0.055318		0.1645-0.166	0
AOSB01093194.1	0	20000	0.0423367		0.166-0.1675	1
AOSB01093326.1	0	20000	0.0754959		0.1675-0.169	0
AOSB01093417.1	0	20000	0.0672655		0.169-0.1705	2
AOSB01093489.1	0	20000	0.149494		0.1705-0.172	0
AOSB01093656.1	0	20000	0.015323		0.172-0.1735	1
AOSB01093831.1	0	20000	0.0752851		0.1735-0.175	0
AOSB01094130.1	0	20000	0.079985		0.175-0.1765	0
AOSB01094193.1	0	20000	0.0481721		0.1765-0.178	0
AOSB01094246.1	0	20000	0.0656619		0.178-0.1795	0
AOSB01094846.1	0	20000	0.109251		0.1795-0.181	0
AOSB01094911.1	0	20000	0.0432089		0.181-0.1825	2
AOSB01095095.1	0	20000	0.0859327		0.1825-0.184	0
AOSB01095096.1	0	20000	0.0757769		0.184-0.1855	0
AOSB01095668.1	0	20000	0.0846996		0.1855-0.187	2
AOSB01095673.1	0	20000	0.0468412		0.187-0.1885	2
AOSB01095737.1	0	20000	0.0598263		0.1885-0.19	0
AOSB01095789.1	0	20000	0.0665851		0.19-0.1915	0
AOSB01095984.1	0	20000	0.0924028		0.1915-0.193	1
AOSB01096500.1	0	20000	0.0746008		0.193-0.1945	0
AOSB01096643.1	0	20000	0.0370942		0.1945-0.196	0
AOSB01096708.1	0	20000	0.0512654		0.196-0.1975	0
AOSB01096741.1	0	20000	0.0363754		0.1975-0.199	0
AOSB01096763.1	0	20000	0.0627		0.199-0.2005	0
AOSB01096895.1	0	20000	0.0685557		0.2005-0.202	0
AOSB01096999.1	0	20000	0.073929		0.202-0.2035	0
AOSB01097113.1	0	20000	0.0599891		0.2035-0.205	0
AOSB01097240.1	0	20000	0.0397805		0.205-0.2065	0
AOSB01097243.1	0	20000	0.0324622		0.2065-0.208	0
AOSB01097338.1	0	20000	0.0881012		0.208-0.2095	0
AOSB01097339.1	0	20000	0.153306		0.2095-0.211	1
AOSB01097449.1	0	20000	0.0660229		0.211-0.2125	0
AOSB01097583.1	0	20000	0.0532544		0.2125-0.214	0
AOSB01097612.1	0	20000	0.0502807		0.214-0.2155	0
AOSB01097641.1	0	20000	0.0388664		0.2155-0.217	0
AOSB01097713.1	0	20000	0.0706535		0.217-0.2185	0
AOSB01097792.1	0	20000	0.068291		0.2185-0.22	0
AOSB01097883.1	0	20000	0.0615439		0.22-0.2215	0
AOSB01097942.1	0	20000	0.0611939		0.2215-0.223	0
AOSB01097999.1	0	20000	0.0755808		0.223-0.2245	0
AOSB01098010.1	0	20000	0.0547937		0.2245-0.226	0
AOSB01098230.1	0	20000	0.070827		0.226-0.2275	1
AOSB01098239.1	0	20000	0.0370095		0.2275-0.229	0
AOSB01098340.1	0	20000	0.0342401		0.229-0.2305	0
AOSB01098341.1	0	20000	0.0325965		0.2305-0.232	0
AOSB01098342.1	0	20000	0.061688		0.232-0.2335	0
AOSB01098346.1	0	20000	0.0519782		0.2335-0.235	0
AOSB01098439.1	0	20000	0.055455		0.235-0.2365	0
AOSB01098450.1	0	20000	0.0660521		0.2365-0.238	0
AOSB01098498.1	0	20000	0.054466		0.238-0.2395	0
AOSB01098499.1	0	20000	0.0770134		0.2395-0.241	0
AOSB01098645.1	0	20000	0.0500563		0.241-0.2425	0
AOSB01099153.1	0	20000	0.0426098		0.2425-0.244	0
AOSB01099250.1	0	20000	0.0733349		0.244-0.2455	0
AOSB01099256.1	0	20000	0.066337		0.2455-0.247	0
AOSB01099270.1	0	20000	0.0731305		0.247-0.2485	0
AOSB01099314.1	0	20000	0.0589906		0.2485-0.25	0
AOSB01099315.1	0	20000	0.058598		0.25-0.2515	0
AOSB01099539.1	0	20000	0.0494193		0.2515-0.253	0
AOSB01099540.1	0	20000	0.0743104		0.253-0.2545	0
AOSB01099673.1	0	20000	0.0554188		0.2545-0.256	0
AOSB01099716.1	0	20000	0.0444287		0.256-0.2575	0
AOSB01099777.1	0	20000	0.0628588		0.2575-0.259	0
AOSB01099815.1	0	20000	0.056813		0.259-0.2605	0
AOSB01099854.1	0	20000	0.0680096		0.2605-0.262	0
AOSB01099901.1	0	20000	0.10127		0.262-0.2635	0
AOSB01100029.1	0	20000	0.0631288		0.2635-0.265	0
AOSB01100224.1	0	20000	0.0752589		0.265-0.2665	0
AOSB01100286.1	0	20000	0.0657243		0.2665-0.268	0
AOSB01100410.1	0	20000	0.052895		0.268-0.2695	0
AOSB01100465.1	0	20000	0.0526863		0.2695-0.271	0
AOSB01100523.1	0	20000	0.0230053		0.271-0.2725	0
AOSB01100924.1	0	20000	0.0789144		0.2725-0.274	0
AOSB01101138.1	0	20000	0.0289846		0.274-0.2755	0
AOSB01119479.1	0	20000	0.0417351		0.2755-0.277	0
AOSB01119481.1	0	20000	0.0429031		0.277-0.2785	0
AOSB01119482.1	0	20000	0.0390189		0.2785-0.28	0
AOSB01119528.1	0	20000	0.0396362		0.28-0.2815	0
AOSB01119536.1	0	20000	0.0559761		0.2815-0.283	0
AOSB01119569.1	0	20000	0.0377994		0.283-0.2845	0
AOSB01119616.1	0	20000	0.0381755		0.2845-0.286	0
AOSB01119673.1	0	20000	0.0651779		0.286-0.2875	0
AOSB01119680.1	0	20000	0.0447008		0.2875-0.289	0
AOSB01120142.1	0	20000	0.0583379		0.289-0.2905	0
KN151899.1	160000	180000	0.107606		0.2905-0.292	0
KN151899.1	60000	80000	0.102456		0.292-0.2935	0
KN151899.1	20000	40000	0.0922778		0.2935-0.295	1
KN151899.1	2100000	2120000	0.0871825
KN151899.1	1220000	1240000	0.0862978
KN151899.1	180000	200000	0.0761886
KN151899.1	2000000	2020000	0.0756196
KN151899.1	300000	320000	0.0753741
KN151899.1	1580000	1600000	0.0729703
KN151899.1	900000	920000	0.0728084
KN151899.1	1520000	1540000	0.0727058
KN151899.1	980000	1000000	0.0719607
KN151899.1	760000	780000	0.0711786
KN151899.1	1020000	1040000	0.0676992
KN151899.1	240000	260000	0.0676056
KN151899.1	1880000	1900000	0.06748
KN151899.1	1360000	1380000	0.0668575
KN151899.1	1380000	1400000	0.0649675
KN151899.1	600000	620000	0.0649451
KN151899.1	2120000	2140000	0.0646519
KN151899.1	1080000	1100000	0.064339
KN151899.1	360000	380000	0.0627613
KN151899.1	860000	880000	0.0622446
KN151899.1	820000	840000	0.0616012
KN151899.1	1120000	1140000	0.0612418
KN151899.1	320000	340000	0.0610232
KN151899.1	1920000	1940000	0.0607022
KN151899.1	1340000	1360000	0.0605451
KN151899.1	1640000	1660000	0.0596443
KN151899.1	1180000	1200000	0.0590099
KN151899.1	260000	280000	0.0585992
KN151899.1	940000	960000	0.0584264
KN151899.1	800000	820000	0.0582723
KN151899.1	1160000	1180000	0.0582305
KN151899.1	920000	940000	0.0580892
KN151899.1	100000	120000	0.0579989
KN151899.1	960000	980000	0.0578192
KN151899.1	80000	100000	0.0577397
KN151899.1	700000	720000	0.0577039
KN151899.1	1200000	1220000	0.0575844
KN151899.1	1100000	1120000	0.0574489
KN151899.1	1720000	1740000	0.0573194
KN151899.1	740000	760000	0.0572233
KN151899.1	780000	800000	0.0568074
KN151899.1	2140000	2160000	0.0567532
KN151899.1	0	20000	0.0565403
KN151899.1	560000	580000	0.0565174
KN151899.1	1760000	1780000	0.0562429
KN151899.1	1480000	1500000	0.0560937
KN151899.1	1260000	1280000	0.0560527
KN151899.1	580000	600000	0.0556465
KN151899.1	480000	500000	0.0556067
KN151899.1	2080000	2100000	0.0553456
KN151899.1	120000	140000	0.0552427
KN151899.1	280000	300000	0.0552368
KN151899.1	340000	360000	0.0551195
KN151899.1	1000000	1020000	0.0546482
KN151899.1	1280000	1300000	0.0545345
KN151899.1	380000	400000	0.0540717
KN151899.1	1140000	1160000	0.0540395
KN151899.1	1800000	1820000	0.0537666
KN151899.1	620000	640000	0.0537292
KN151899.1	1660000	1680000	0.0532242
KN151899.1	880000	900000	0.0532089
KN151899.1	2020000	2040000	0.0529699
KN151899.1	680000	700000	0.0525179
KN151899.1	220000	240000	0.0523628
KN151899.1	520000	540000	0.0520207
KN151899.1	1940000	1960000	0.0515774
KN151899.1	1060000	1080000	0.0510827
KN151899.1	720000	740000	0.0508242
KN151899.1	140000	160000	0.0507696
KN151899.1	440000	460000	0.0507575
KN151899.1	1780000	1800000	0.0506443
KN151899.1	1620000	1640000	0.0506304
KN151899.1	1300000	1320000	0.0501067
KN151899.1	1040000	1060000	0.0496589
KN151899.1	1500000	1520000	0.0495795
KN151899.1	400000	420000	0.0494769
KN151899.1	640000	660000	0.0493041
KN151899.1	1540000	1560000	0.0478578
KN151899.1	1960000	1980000	0.0474081
KN151899.1	1700000	1720000	0.0473719
KN151899.1	1860000	1880000	0.0472395
KN151899.1	660000	680000	0.0464569
KN151899.1	1900000	1920000	0.0463622
KN151899.1	1320000	1340000	0.0463309
KN151899.1	1420000	1440000	0.0457723
KN151899.1	200000	220000	0.0457072
KN151899.1	1980000	2000000	0.0451685
KN151899.1	1440000	1460000	0.0448337
KN151899.1	420000	440000	0.044334
KN151899.1	1820000	1840000	0.0443256
KN151899.1	1400000	1420000	0.0439309
KN151899.1	500000	520000	0.0439172
KN151899.1	1600000	1620000	0.0426748
KN151899.1	40000	60000	0.0421486
KN151899.1	2220000	2240000	0.0412319
KN151899.1	2040000	2060000	0.0411606
KN151899.1	1460000	1480000	0.0411595
KN151899.1	1740000	1760000	0.0410242
KN151899.1	540000	560000	0.0409737
KN151899.1	460000	480000	0.0408285
KN151899.1	1560000	1580000	0.0404355
KN151899.1	840000	860000	0.0385891
KN151899.1	1840000	1860000	0.0366098
KN151899.1	1680000	1700000	0.0355538
KN151899.1	2160000	2180000	0.0305078
KN151899.1	1240000	1260000	0.0284666
KN151899.1	2180000	2200000	0.0207464
KN151899.1	2200000	2220000	0.0188582
KN151900.1	520000	540000	0.0858707
KN151900.1	1820000	1840000	0.0794139
KN151900.1	1300000	1320000	0.0723638
KN151900.1	1780000	1800000	0.0668101
KN151900.1	1260000	1280000	0.0653786
KN151900.1	540000	560000	0.0619195
KN151900.1	1680000	1700000	0.0619059
KN151900.1	380000	400000	0.058481
KN151900.1	1760000	1780000	0.0577862
KN151900.1	440000	460000	0.0564721
KN151900.1	1320000	1340000	0.0557527
KN151900.1	240000	260000	0.055548
KN151900.1	1660000	1680000	0.0546937
KN151900.1	1020000	1040000	0.0543741
KN151900.1	1140000	1160000	0.0537737
KN151900.1	720000	740000	0.0536851
KN151900.1	1120000	1140000	0.0532261
KN151900.1	160000	180000	0.0531935
KN151900.1	1180000	1200000	0.0528823
KN151900.1	1420000	1440000	0.0524303
KN151900.1	1080000	1100000	0.0522764
KN151900.1	700000	720000	0.0521473
KN151900.1	1460000	1480000	0.0514909
KN151900.1	1580000	1600000	0.0512437
KN151900.1	1280000	1300000	0.0511225
KN151900.1	1700000	1720000	0.051097
KN151900.1	1240000	1260000	0.0509896
KN151900.1	640000	660000	0.0508276
KN151900.1	1340000	1360000	0.0500768
KN151900.1	1800000	1820000	0.0490696
KN151900.1	420000	440000	0.0489998
KN151900.1	1220000	1240000	0.0488633
KN151900.1	1520000	1540000	0.0484982
KN151900.1	300000	320000	0.0483716
KN151900.1	460000	480000	0.0481903
KN151900.1	940000	960000	0.0479217
KN151900.1	480000	500000	0.0478541
KN151900.1	1200000	1220000	0.0476003
KN151900.1	1400000	1420000	0.0472169
KN151900.1	660000	680000	0.047134
KN151900.1	1540000	1560000	0.0467563
KN151900.1	1160000	1180000	0.0467514
KN151900.1	760000	780000	0.0458571
KN151900.1	800000	820000	0.045835
KN151900.1	1360000	1380000	0.045275
KN151900.1	1500000	1520000	0.045186
KN151900.1	1440000	1460000	0.0451447
KN151900.1	180000	200000	0.0448784
KN151900.1	100000	120000	0.0447885
KN151900.1	1040000	1060000	0.0445167
KN151900.1	1100000	1120000	0.0444921
KN151900.1	120000	140000	0.0439339
KN151900.1	360000	380000	0.0437361
KN151900.1	1560000	1580000	0.0433826
KN151900.1	1600000	1620000	0.042677
KN151900.1	260000	280000	0.0422692
KN151900.1	1000000	1020000	0.0419631
KN151900.1	680000	700000	0.0416999
KN151900.1	880000	900000	0.0415031
KN151900.1	1720000	1740000	0.0411413
KN151900.1	200000	220000	0.0407433
KN151900.1	920000	940000	0.040094
KN151900.1	620000	640000	0.0399935
KN151900.1	140000	160000	0.0397002
KN151900.1	40000	60000	0.039312
KN151900.1	320000	340000	0.0388982
KN151900.1	740000	760000	0.0382822
KN151900.1	1740000	1760000	0.0382703
KN151900.1	1480000	1500000	0.0378404
KN151900.1	1060000	1080000	0.0374651
KN151900.1	900000	920000	0.0373701
KN151900.1	980000	1000000	0.0362936
KN151900.1	780000	800000	0.0361507
KN151900.1	860000	880000	0.0359262
KN151900.1	280000	300000	0.0356768
KN151900.1	1380000	1400000	0.0355315
KN151900.1	840000	860000	0.0354345
KN151900.1	1620000	1640000	0.0347944
KN151900.1	220000	240000	0.033984
KN151900.1	340000	360000	0.0337576
KN151900.1	500000	520000	0.0336615
KN151900.1	1640000	1660000	0.0334431
KN151900.1	960000	980000	0.0325502
KN151900.1	0	20000	0.0325231
KN151900.1	400000	420000	0.0311551
KN151900.1	80000	100000	0.0309754
KN151900.1	820000	840000	0.0306563
KN151900.1	60000	80000	0.0302504
KN151900.1	560000	580000	0.0274704
KN151900.1	20000	40000	0.0268652
KN151900.1	580000	600000	0.0246812
KN151901.1	860000	880000	0.0834948
KN151901.1	1420000	1440000	0.0770032
KN151901.1	1120000	1140000	0.0740884
KN151901.1	700000	720000	0.0740292
KN151901.1	1660000	1680000	0.0738329
KN151901.1	640000	660000	0.0733627
KN151901.1	720000	740000	0.0692255
KN151901.1	660000	680000	0.0688914
KN151901.1	300000	320000	0.066438
KN151901.1	1440000	1460000	0.0664074
KN151901.1	1500000	1520000	0.0658932
KN151901.1	1040000	1060000	0.0645736
KN151901.1	780000	800000	0.0644558
KN151901.1	420000	440000	0.0641424
KN151901.1	740000	760000	0.0638985
KN151901.1	1540000	1560000	0.0630931
KN151901.1	1320000	1340000	0.0630274
KN151901.1	20000	40000	0.0624111
KN151901.1	1080000	1100000	0.062302
KN151901.1	440000	460000	0.0618476
KN151901.1	260000	280000	0.0612255
KN151901.1	1360000	1380000	0.0602758
KN151901.1	1100000	1120000	0.0602615
KN151901.1	1460000	1480000	0.0602094
KN151901.1	1240000	1260000	0.0600831
KN151901.1	1560000	1580000	0.0599235
KN151901.1	1380000	1400000	0.0598476
KN151901.1	540000	560000	0.0591194
KN151901.1	480000	500000	0.0588568
KN151901.1	1280000	1300000	0.0587612
KN151901.1	680000	700000	0.0587297
KN151901.1	1260000	1280000	0.0586807
KN151901.1	320000	340000	0.0585697
KN151901.1	600000	620000	0.0580625
KN151901.1	1300000	1320000	0.0576893
KN151901.1	1580000	1600000	0.0566463
KN151901.1	360000	380000	0.0565811
KN151901.1	120000	140000	0.0563907
KN151901.1	1520000	1540000	0.0562728
KN151901.1	1020000	1040000	0.0558252
KN151901.1	1640000	1660000	0.0555096
KN151901.1	380000	400000	0.054913
KN151901.1	760000	780000	0.0548813
KN151901.1	1620000	1640000	0.054823
KN151901.1	400000	420000	0.0545945
KN151901.1	1200000	1220000	0.054583
KN151901.1	280000	300000	0.0543882
KN151901.1	1160000	1180000	0.0538883
KN151901.1	60000	80000	0.0534014
KN151901.1	1220000	1240000	0.053327
KN151901.1	500000	520000	0.0532539
KN151901.1	1600000	1620000	0.0527365
KN151901.1	980000	1000000	0.0525689
KN151901.1	520000	540000	0.052559
KN151901.1	1340000	1360000	0.0524832
KN151901.1	140000	160000	0.0522522
KN151901.1	1180000	1200000	0.0518359
KN151901.1	460000	480000	0.0514918
KN151901.1	960000	980000	0.0509159
KN151901.1	580000	600000	0.0509057
KN151901.1	1000000	1020000	0.049505
KN151901.1	1480000	1500000	0.0485638
KN151901.1	1060000	1080000	0.0483577
KN151901.1	80000	100000	0.0481789
KN151901.1	40000	60000	0.0476402
KN151901.1	620000	640000	0.0475387
KN151901.1	560000	580000	0.0474903
KN151901.1	920000	940000	0.0467297
KN151901.1	800000	820000	0.0466193
KN151901.1	160000	180000	0.0460474
KN151901.1	1140000	1160000	0.0458212
KN151901.1	100000	120000	0.0448374
KN151901.1	1400000	1420000	0.0445715
KN151901.1	900000	920000	0.043614
KN151901.1	340000	360000	0.041823
KN151901.1	200000	220000	0.0390811
KN151901.1	0	20000	0.0387278
KN151901.1	180000	200000	0.0387252
KN151901.1	940000	960000	0.0355449
KN151901.1	880000	900000	0.0354776
KN151901.1	840000	860000	0.0288781
KN151902.1	20000	40000	0.074165
KN151902.1	1320000	1340000	0.0710658
KN151902.1	300000	320000	0.0663312
KN151902.1	1620000	1640000	0.0637001
KN151902.1	1340000	1360000	0.0632431
KN151902.1	40000	60000	0.0627982
KN151902.1	1460000	1480000	0.0611333
KN151902.1	220000	240000	0.0604526
KN151902.1	140000	160000	0.0601173
KN151902.1	1200000	1220000	0.0589285
KN151902.1	1240000	1260000	0.0586895
KN151902.1	340000	360000	0.0579178
KN151902.1	1500000	1520000	0.0575234
KN151902.1	260000	280000	0.0574165
KN151902.1	0	20000	0.0565006
KN151902.1	80000	100000	0.0563724
KN151902.1	180000	200000	0.0561466
KN151902.1	1480000	1500000	0.0554207
KN151902.1	960000	980000	0.0546285
KN151902.1	1400000	1420000	0.0541973
KN151902.1	240000	260000	0.0534893
KN151902.1	1280000	1300000	0.0528715
KN151902.1	1300000	1320000	0.0527759
KN151902.1	280000	300000	0.0515908
KN151902.1	1260000	1280000	0.0504278
KN151902.1	1520000	1540000	0.0502577
KN151902.1	1360000	1380000	0.0501144
KN151902.1	620000	640000	0.0500282
KN151902.1	780000	800000	0.0498866
KN151902.1	60000	80000	0.0494702
KN151902.1	1380000	1400000	0.0494544
KN151902.1	320000	340000	0.0493919
KN151902.1	360000	380000	0.0488986
KN151902.1	100000	120000	0.048677
KN151902.1	1420000	1440000	0.047902
KN151902.1	1600000	1620000	0.0470381
KN151902.1	880000	900000	0.0462744
KN151902.1	1640000	1660000	0.045452
KN151902.1	1440000	1460000	0.0453221
KN151902.1	440000	460000	0.0440141
KN151902.1	1580000	1600000	0.0439966
KN151902.1	1560000	1580000	0.0436151
KN151902.1	540000	560000	0.0435399
KN151902.1	160000	180000	0.0434301
KN151902.1	1180000	1200000	0.0434103
KN151902.1	1540000	1560000	0.0430956
KN151902.1	940000	960000	0.0415264
KN151902.1	1100000	1120000	0.041051
KN151902.1	980000	1000000	0.0404997
KN151902.1	1120000	1140000	0.0400221
KN151902.1	200000	220000	0.0397825
KN151902.1	680000	700000	0.0392854
KN151902.1	820000	840000	0.0391336
KN151902.1	860000	880000	0.039085
KN151902.1	1060000	1080000	0.038761
KN151902.1	640000	660000	0.0381502
KN151902.1	900000	920000	0.0377609
KN151902.1	740000	760000	0.0377599
KN151902.1	1220000	1240000	0.037731
KN151902.1	760000	780000	0.037717
KN151902.1	920000	940000	0.0372304
KN151902.1	1160000	1180000	0.0372185
KN151902.1	1000000	1020000	0.0367361
KN151902.1	120000	140000	0.0366997
KN151902.1	1040000	1060000	0.0357786
KN151902.1	460000	480000	0.0356066
KN151902.1	700000	720000	0.0352384
KN151902.1	1140000	1160000	0.0349612
KN151902.1	1080000	1100000	0.0346514
KN151902.1	560000	580000	0.0336282
KN151902.1	840000	860000	0.0321115
KN151902.1	720000	740000	0.031755
KN151902.1	580000	600000	0.0309682
KN151902.1	800000	820000	0.0302512
KN151902.1	420000	440000	0.0300285
KN151902.1	1020000	1040000	0.0296944
KN151902.1	480000	500000	0.027454
KN151902.1	660000	680000	0.027302
KN151902.1	400000	420000	0.0257671
KN151902.1	600000	620000	0.0244905
KN151902.1	520000	540000	0.0233764
KN151903.1	1260000	1280000	0.104263
KN151903.1	1060000	1080000	0.100187
KN151903.1	480000	500000	0.0851328
KN151903.1	1040000	1060000	0.0827167
KN151903.1	980000	1000000	0.0824527
KN151903.1	860000	880000	0.0822035
KN151903.1	1000000	1020000	0.0811953
KN151903.1	300000	320000	0.0788278
KN151903.1	660000	680000	0.0787955
KN151903.1	1440000	1460000	0.0785225
KN151903.1	260000	280000	0.0757776
KN151903.1	1080000	1100000	0.0734069
KN151903.1	0	20000	0.0729594
KN151903.1	1460000	1480000	0.0724917
KN151903.1	1100000	1120000	0.0714451
KN151903.1	1180000	1200000	0.0709404
KN151903.1	360000	380000	0.0706961
KN151903.1	560000	580000	0.0705923
KN151903.1	1020000	1040000	0.0704415
KN151903.1	1480000	1500000	0.0686419
KN151903.1	900000	920000	0.0683723
KN151903.1	1160000	1180000	0.0675093
KN151903.1	960000	980000	0.0672285
KN151903.1	540000	560000	0.0671943
KN151903.1	20000	40000	0.0670623
KN151903.1	1200000	1220000	0.0656926
KN151903.1	440000	460000	0.0655657
KN151903.1	1120000	1140000	0.0645293
KN151903.1	400000	420000	0.0631955
KN151903.1	720000	740000	0.062794
KN151903.1	780000	800000	0.0624434
KN151903.1	380000	400000	0.0621865
KN151903.1	800000	820000	0.0620784
KN151903.1	1400000	1420000	0.062024
KN151903.1	1360000	1380000	0.0609932
KN151903.1	1220000	1240000	0.0595531
KN151903.1	520000	540000	0.0587407
KN151903.1	1380000	1400000	0.0584273
KN151903.1	80000	100000	0.0583351
KN151903.1	500000	520000	0.0582575
KN151903.1	280000	300000	0.057485
KN151903.1	920000	940000	0.0568654
KN151903.1	1140000	1160000	0.0563554
KN151903.1	320000	340000	0.0560867
KN151903.1	700000	720000	0.0557773
KN151903.1	820000	840000	0.0553489
KN151903.1	680000	700000	0.0553074
KN151903.1	1420000	1440000	0.0550486
KN151903.1	340000	360000	0.0550169
KN151903.1	460000	480000	0.0548368
KN151903.1	200000	220000	0.0543183
KN151903.1	940000	960000	0.0534623
KN151903.1	1240000	1260000	0.0531494
KN151903.1	620000	640000	0.0528041
KN151903.1	240000	260000	0.0525892
KN151903.1	120000	140000	0.0522371
KN151903.1	640000	660000	0.0517996
KN151903.1	580000	600000	0.05143
KN151903.1	140000	160000	0.0511269
KN151903.1	40000	60000	0.051118
KN151903.1	840000	860000	0.0510593
KN151903.1	220000	240000	0.049231
KN151903.1	880000	900000	0.0491123
KN151903.1	1320000	1340000	0.048347
KN151903.1	1520000	1540000	0.0479604
KN151903.1	420000	440000	0.0479083
KN151903.1	160000	180000	0.0472003
KN151903.1	100000	120000	0.0468596
KN151903.1	740000	760000	0.044827
KN151903.1	1280000	1300000	0.0438404
KN151903.1	1500000	1520000	0.0433785
KN151903.1	180000	200000	0.0429682
KN151903.1	760000	780000	0.0421928
KN151903.1	60000	80000	0.0401023
KN151903.1	1300000	1320000	0.033685
KN151903.1	600000	620000	0.0261094
KN151904.1	260000	280000	0.0958247
KN151904.1	420000	440000	0.0888362
KN151904.1	0	20000	0.0885964
KN151904.1	280000	300000	0.0811298
KN151904.1	1300000	1320000	0.0797956
KN151904.1	460000	480000	0.0780863
KN151904.1	580000	600000	0.0767193
KN151904.1	660000	680000	0.0759205
KN151904.1	760000	780000	0.0754235
KN151904.1	400000	420000	0.0747059
KN151904.1	240000	260000	0.0735989
KN151904.1	500000	520000	0.0727325
KN151904.1	560000	580000	0.0718973
KN151904.1	520000	540000	0.0712559
KN151904.1	320000	340000	0.071041
KN151904.1	700000	720000	0.0696089
KN151904.1	1000000	1020000	0.0692765
KN151904.1	680000	700000	0.0669578
KN151904.1	440000	460000	0.0666584
KN151904.1	1280000	1300000	0.0661987
KN151904.1	960000	980000	0.0656158
KN151904.1	1240000	1260000	0.0654541
KN151904.1	1340000	1360000	0.0653134
KN151904.1	1460000	1480000	0.0649419
KN151904.1	780000	800000	0.0641606
KN151904.1	1260000	1280000	0.0636362
KN151904.1	540000	560000	0.063561
KN151904.1	1320000	1340000	0.0634925
KN151904.1	1060000	1080000	0.0633002
KN151904.1	900000	920000	0.0628822
KN151904.1	1080000	1100000	0.0625671
KN151904.1	620000	640000	0.0624242
KN151904.1	1400000	1420000	0.0621887
KN151904.1	880000	900000	0.0616507
KN151904.1	640000	660000	0.060747
KN151904.1	1220000	1240000	0.0604102
KN151904.1	1100000	1120000	0.0602913
KN151904.1	980000	1000000	0.0602676
KN151904.1	100000	120000	0.0602356
KN151904.1	1380000	1400000	0.0601825
KN151904.1	220000	240000	0.0598201
KN151904.1	340000	360000	0.0596698
KN151904.1	1520000	1540000	0.0594964
KN151904.1	740000	760000	0.0591389
KN151904.1	1200000	1220000	0.0591166
KN151904.1	1040000	1060000	0.0586159
KN151904.1	360000	380000	0.0584001
KN151904.1	1360000	1380000	0.0579397
KN151904.1	940000	960000	0.0567687
KN151904.1	20000	40000	0.0556296
KN151904.1	1440000	1460000	0.0555013
KN151904.1	1120000	1140000	0.0547536
KN151904.1	1020000	1040000	0.0544712
KN151904.1	480000	500000	0.0540982
KN151904.1	200000	220000	0.0535822
KN151904.1	600000	620000	0.0533031
KN151904.1	1480000	1500000	0.0528125
KN151904.1	1420000	1440000	0.0517826
KN151904.1	160000	180000	0.0515898
KN151904.1	1180000	1200000	0.0514192
KN151904.1	860000	880000	0.0506543
KN151904.1	920000	940000	0.0501417
KN151904.1	300000	320000	0.0492988
KN151904.1	180000	200000	0.0489167
KN151904.1	720000	740000	0.0488618
KN151904.1	840000	860000	0.0484946
KN151904.1	1140000	1160000	0.0483612
KN151904.1	1500000	1520000	0.0479333
KN151904.1	1160000	1180000	0.047748
KN151904.1	80000	100000	0.0462272
KN151904.1	60000	80000	0.0456552
KN151904.1	120000	140000	0.0434178
KN151904.1	380000	400000	0.0427588
KN151904.1	800000	820000	0.0400438
KN151904.1	40000	60000	0.0394161
KN151904.1	140000	160000	0.039267
KN151904.1	820000	840000	0.0276818
KN151905.1	420000	440000	0.0831193
KN151905.1	800000	820000	0.0772788
KN151905.1	280000	300000	0.0756561
KN151905.1	40000	60000	0.0723945
KN151905.1	380000	400000	0.0722556
KN151905.1	400000	420000	0.0712907
KN151905.1	760000	780000	0.0711165
KN151905.1	620000	640000	0.0709274
KN151905.1	820000	840000	0.0686076
KN151905.1	1040000	1060000	0.0661187
KN151905.1	1300000	1320000	0.0647942
KN151905.1	700000	720000	0.0645226
KN151905.1	260000	280000	0.0640805
KN151905.1	660000	680000	0.0635398
KN151905.1	740000	760000	0.0633071
KN151905.1	720000	740000	0.0632006
KN151905.1	580000	600000	0.0622753
KN151905.1	0	20000	0.06124
KN151905.1	1440000	1460000	0.0604873
KN151905.1	340000	360000	0.0602771
KN151905.1	780000	800000	0.0601943
KN151905.1	300000	320000	0.0595398
KN151905.1	1320000	1340000	0.0582172
KN151905.1	540000	560000	0.0581078
KN151905.1	360000	380000	0.0575032
KN151905.1	200000	220000	0.0571885
KN151905.1	680000	700000	0.0568929
KN151905.1	520000	540000	0.056157
KN151905.1	560000	580000	0.0555605
KN151905.1	480000	500000	0.0554638
KN151905.1	500000	520000	0.0547328
KN151905.1	840000	860000	0.0546023
KN151905.1	1420000	1440000	0.0531423
KN151905.1	220000	240000	0.0527621
KN151905.1	640000	660000	0.0524906
KN151905.1	440000	460000	0.0515798
KN151905.1	860000	880000	0.0506231
KN151905.1	100000	120000	0.0504501
KN151905.1	1220000	1240000	0.049319
KN151905.1	900000	920000	0.0490689
KN151905.1	980000	1000000	0.0487594
KN151905.1	1260000	1280000	0.0483965
KN151905.1	80000	100000	0.0476314
KN151905.1	600000	620000	0.0475931
KN151905.1	240000	260000	0.0473803
KN151905.1	1280000	1300000	0.0471804
KN151905.1	460000	480000	0.0471395
KN151905.1	1000000	1020000	0.0466097
KN151905.1	1180000	1200000	0.0463053
KN151905.1	880000	900000	0.0461941
KN151905.1	1060000	1080000	0.0455447
KN151905.1	320000	340000	0.0451126
KN151905.1	940000	960000	0.0446533
KN151905.1	1240000	1260000	0.0445761
KN151905.1	1100000	1120000	0.0439453
KN151905.1	1480000	1500000	0.043712
KN151905.1	1020000	1040000	0.0436642
KN151905.1	140000	160000	0.0435812
KN151905.1	180000	200000	0.0434225
KN151905.1	1340000	1360000	0.0426809
KN151905.1	1140000	1160000	0.0426584
KN151905.1	960000	980000	0.0423145
KN151905.1	920000	940000	0.0412792
KN151905.1	1200000	1220000	0.0409512
KN151905.1	1120000	1140000	0.039338
KN151905.1	1080000	1100000	0.0392477
KN151905.1	60000	80000	0.0380499
KN151905.1	1380000	1400000	0.0368092
KN151905.1	160000	180000	0.0317838
KN151905.1	1400000	1420000	0.0315562
KN151905.1	120000	140000	0.0279137
KN151905.1	1460000	1480000	0.0273662
KN151905.1	1520000	1540000	0.0256803
KN151905.1	1500000	1520000	0.0236621
KN151905.1	1160000	1180000	0.0194256
KN151905.1	1360000	1380000	0.017508
KN151906.1	780000	800000	0.0847981
KN151906.1	1000000	1020000	0.0692108
KN151906.1	1240000	1260000	0.0688142
KN151906.1	1140000	1160000	0.068447
KN151906.1	1220000	1240000	0.0666624
KN151906.1	720000	740000	0.0662469
KN151906.1	640000	660000	0.0662245
KN151906.1	1460000	1480000	0.0647827
KN151906.1	1160000	1180000	0.0628389
KN151906.1	700000	720000	0.0611225
KN151906.1	620000	640000	0.0605355
KN151906.1	1100000	1120000	0.0605253
KN151906.1	1380000	1400000	0.0603687
KN151906.1	880000	900000	0.0600571
KN151906.1	740000	760000	0.058307
KN151906.1	1340000	1360000	0.0578972
KN151906.1	0	20000	0.0578075
KN151906.1	380000	400000	0.0574641
KN151906.1	160000	180000	0.0573639
KN151906.1	280000	300000	0.057148
KN151906.1	940000	960000	0.0568315
KN151906.1	1080000	1100000	0.0559105
KN151906.1	360000	380000	0.0557902
KN151906.1	560000	580000	0.055728
KN151906.1	980000	1000000	0.0545398
KN151906.1	1260000	1280000	0.0541227
KN151906.1	420000	440000	0.0534515
KN151906.1	320000	340000	0.0531122
KN151906.1	900000	920000	0.0528747
KN151906.1	760000	780000	0.0525902
KN151906.1	1300000	1320000	0.0525732
KN151906.1	40000	60000	0.0519965
KN151906.1	920000	940000	0.051083
KN151906.1	800000	820000	0.0509867
KN151906.1	1200000	1220000	0.0509159
KN151906.1	1360000	1380000	0.050751
KN151906.1	680000	700000	0.0502384
KN151906.1	580000	600000	0.0501858
KN151906.1	1060000	1080000	0.0500714
KN151906.1	1120000	1140000	0.0500281
KN151906.1	240000	260000	0.0496742
KN151906.1	1320000	1340000	0.0482221
KN151906.1	400000	420000	0.0473309
KN151906.1	1040000	1060000	0.0469891
KN151906.1	1180000	1200000	0.0469467
KN151906.1	540000	560000	0.0465294
KN151906.1	300000	320000	0.0464885
KN151906.1	820000	840000	0.046224
KN151906.1	960000	980000	0.0462043
KN151906.1	600000	620000	0.0458076
KN151906.1	460000	480000	0.0456644
KN151906.1	500000	520000	0.0450804
KN151906.1	340000	360000	0.0447082
KN151906.1	1280000	1300000	0.0444296
KN151906.1	100000	120000	0.0434067
KN151906.1	860000	880000	0.0433243
KN151906.1	1420000	1440000	0.0428337
KN151906.1	520000	540000	0.0427947
KN151906.1	1020000	1040000	0.0427548
KN151906.1	140000	160000	0.0424912
KN151906.1	260000	280000	0.0403439
KN151906.1	120000	140000	0.0385751
KN151906.1	440000	460000	0.0384367
KN151906.1	180000	200000	0.0380653
KN151906.1	660000	680000	0.0379891
KN151906.1	200000	220000	0.0377745
KN151906.1	80000	100000	0.0363982
KN151906.1	220000	240000	0.0359967
KN151906.1	1500000	1520000	0.0330526
KN151906.1	60000	80000	0.0324119
KN151906.1	1440000	1460000	0.0273865
KN151906.1	480000	500000	0.0258566
KN151907.1	1120000	1140000	0.0747758
KN151907.1	40000	60000	0.0743093
KN151907.1	0	20000	0.0699995
KN151907.1	360000	380000	0.064379
KN151907.1	1320000	1340000	0.0643553
KN151907.1	1500000	1520000	0.0641044
KN151907.1	100000	120000	0.06368
KN151907.1	1480000	1500000	0.0635328
KN151907.1	640000	660000	0.0631679
KN151907.1	200000	220000	0.0621169
KN151907.1	860000	880000	0.0600962
KN151907.1	960000	980000	0.0598065
KN151907.1	80000	100000	0.0595673
KN151907.1	1280000	1300000	0.0586992
KN151907.1	140000	160000	0.0582605
KN151907.1	120000	140000	0.0580566
KN151907.1	1100000	1120000	0.0572361
KN151907.1	160000	180000	0.0568823
KN151907.1	220000	240000	0.0561184
KN151907.1	280000	300000	0.0559888
KN151907.1	1260000	1280000	0.0550026
KN151907.1	260000	280000	0.0543948
KN151907.1	1060000	1080000	0.054138
KN151907.1	180000	200000	0.0537869
KN151907.1	880000	900000	0.0530063
KN151907.1	940000	960000	0.0524132
KN151907.1	1220000	1240000	0.0523773
KN151907.1	1460000	1480000	0.0520584
KN151907.1	980000	1000000	0.0515117
KN151907.1	840000	860000	0.0512522
KN151907.1	700000	720000	0.0512016
KN151907.1	1180000	1200000	0.0511325
KN151907.1	1380000	1400000	0.0510443
KN151907.1	1240000	1260000	0.0504472
KN151907.1	240000	260000	0.0504471
KN151907.1	60000	80000	0.0498728
KN151907.1	1340000	1360000	0.0492806
KN151907.1	1420000	1440000	0.0487929
KN151907.1	820000	840000	0.0486702
KN151907.1	1400000	1420000	0.0485826
KN151907.1	660000	680000	0.0480316
KN151907.1	800000	820000	0.0479233
KN151907.1	1080000	1100000	0.0477808
KN151907.1	1020000	1040000	0.0470491
KN151907.1	1300000	1320000	0.0468913
KN151907.1	400000	420000	0.0468843
KN151907.1	500000	520000	0.0466036
KN151907.1	900000	920000	0.0463133
KN151907.1	300000	320000	0.0461571
KN151907.1	1160000	1180000	0.0459482
KN151907.1	480000	500000	0.0452393
KN151907.1	920000	940000	0.0452167
KN151907.1	1360000	1380000	0.0447516
KN151907.1	1200000	1220000	0.0447382
KN151907.1	20000	40000	0.044611
KN151907.1	1000000	1020000	0.0440465
KN151907.1	580000	600000	0.0439328
KN151907.1	600000	620000	0.043394
KN151907.1	680000	700000	0.0432367
KN151907.1	1140000	1160000	0.043114
KN151907.1	540000	560000	0.0428536
KN151907.1	420000	440000	0.0427121
KN151907.1	520000	540000	0.0427094
KN151907.1	320000	340000	0.042268
KN151907.1	720000	740000	0.0419478
KN151907.1	760000	780000	0.0419229
KN151907.1	620000	640000	0.0409803
KN151907.1	380000	400000	0.0405266
KN151907.1	740000	760000	0.0398852
KN151907.1	340000	360000	0.039597
KN151907.1	1040000	1060000	0.0383697
KN151907.1	440000	460000	0.0370619
KN151907.1	1440000	1460000	0.0359395
KN151907.1	560000	580000	0.0345718
KN151907.1	780000	800000	0.0300733
KN151908.1	220000	240000	0.0813021
KN151908.1	1020000	1040000	0.0776182
KN151908.1	60000	80000	0.076183
KN151908.1	20000	40000	0.070627
KN151908.1	620000	640000	0.068829
KN151908.1	660000	680000	0.0682051
KN151908.1	1420000	1440000	0.0675889
KN151908.1	200000	220000	0.0656205
KN151908.1	600000	620000	0.0646987
KN151908.1	280000	300000	0.0646066
KN151908.1	260000	280000	0.0643782
KN151908.1	100000	120000	0.0632483
KN151908.1	0	20000	0.0629909
KN151908.1	1460000	1480000	0.0626363
KN151908.1	820000	840000	0.0625055
KN151908.1	880000	900000	0.0624135
KN151908.1	1400000	1420000	0.0617857
KN151908.1	1260000	1280000	0.0596435
KN151908.1	1080000	1100000	0.0593187
KN151908.1	640000	660000	0.0588587
KN151908.1	940000	960000	0.0588489
KN151908.1	1300000	1320000	0.058706
KN151908.1	720000	740000	0.0586345
KN151908.1	80000	100000	0.0584035
KN151908.1	780000	800000	0.0578377
KN151908.1	860000	880000	0.0568236
KN151908.1	740000	760000	0.0566619
KN151908.1	800000	820000	0.0566343
KN151908.1	1380000	1400000	0.0557293
KN151908.1	240000	260000	0.0545713
KN151908.1	340000	360000	0.0539895
KN151908.1	300000	320000	0.0534351
KN151908.1	320000	340000	0.0533621
KN151908.1	520000	540000	0.053317
KN151908.1	1140000	1160000	0.0533126
KN151908.1	960000	980000	0.0532594
KN151908.1	400000	420000	0.0530355
KN151908.1	480000	500000	0.0529595
KN151908.1	1220000	1240000	0.052708
KN151908.1	1480000	1500000	0.051776
KN151908.1	1320000	1340000	0.0510733
KN151908.1	1000000	1020000	0.0510039
KN151908.1	140000	160000	0.0507856
KN151908.1	840000	860000	0.0506676
KN151908.1	500000	520000	0.0504108
KN151908.1	360000	380000	0.0501818
KN151908.1	460000	480000	0.0499574
KN151908.1	1200000	1220000	0.0493677
KN151908.1	1060000	1080000	0.0492474
KN151908.1	40000	60000	0.0492131
KN151908.1	440000	460000	0.0491129
KN151908.1	540000	560000	0.0484488
KN151908.1	1040000	1060000	0.0483008
KN151908.1	1500000	1520000	0.0480553
KN151908.1	380000	400000	0.0477633
KN151908.1	680000	700000	0.0473256
KN151908.1	1180000	1200000	0.0473178
KN151908.1	420000	440000	0.0471704
KN151908.1	1360000	1380000	0.0469486
KN151908.1	920000	940000	0.0458888
KN151908.1	120000	140000	0.0458741
KN151908.1	980000	1000000	0.0448793
KN151908.1	1240000	1260000	0.0446988
KN151908.1	700000	720000	0.0444409
KN151908.1	1280000	1300000	0.0443928
KN151908.1	1120000	1140000	0.0443681
KN151908.1	180000	200000	0.044211
KN151908.1	900000	920000	0.0432016
KN151908.1	1160000	1180000	0.0429836
KN151908.1	760000	780000	0.0425681
KN151908.1	560000	580000	0.0414091
KN151908.1	160000	180000	0.0409908
KN151908.1	1340000	1360000	0.0403676
KN151908.1	580000	600000	0.0402373
KN151908.1	1440000	1460000	0.0394407
KN151908.1	1100000	1120000	0.0328656
KN151909.1	1120000	1140000	0.090109
KN151909.1	840000	860000	0.0825978
KN151909.1	1200000	1220000	0.0771542
KN151909.1	1400000	1420000	0.062997
KN151909.1	1220000	1240000	0.0629439
KN151909.1	1420000	1440000	0.0607196
KN151909.1	1160000	1180000	0.0598473
KN151909.1	1320000	1340000	0.0594072
KN151909.1	1180000	1200000	0.0593981
KN151909.1	1360000	1380000	0.0574678
KN151909.1	1140000	1160000	0.0560397
KN151909.1	1060000	1080000	0.0552103
KN151909.1	640000	660000	0.0538868
KN151909.1	620000	640000	0.0536323
KN151909.1	720000	740000	0.0536125
KN151909.1	1040000	1060000	0.0535352
KN151909.1	780000	800000	0.0529698
KN151909.1	660000	680000	0.0529613
KN151909.1	220000	240000	0.0525947
KN151909.1	1380000	1400000	0.0524931
KN151909.1	1000000	1020000	0.0514745
KN151909.1	1080000	1100000	0.0514298
KN151909.1	400000	420000	0.051183
KN151909.1	1300000	1320000	0.0504553
KN151909.1	1260000	1280000	0.0500846
KN151909.1	460000	480000	0.0497127
KN151909.1	680000	700000	0.0492016
KN151909.1	1280000	1300000	0.0490426
KN151909.1	740000	760000	0.048735
KN151909.1	300000	320000	0.0482877
KN151909.1	280000	300000	0.0481543
KN151909.1	520000	540000	0.047919
KN151909.1	1020000	1040000	0.047466
KN151909.1	920000	940000	0.0470251
KN151909.1	1340000	1360000	0.0469377
KN151909.1	40000	60000	0.0469098
KN151909.1	760000	780000	0.0465322
KN151909.1	140000	160000	0.046514
KN151909.1	820000	840000	0.0464361
KN151909.1	500000	520000	0.0464001
KN151909.1	880000	900000	0.0462452
KN151909.1	180000	200000	0.0458632
KN151909.1	480000	500000	0.0458542
KN151909.1	440000	460000	0.0455793
KN151909.1	1440000	1460000	0.0454467
KN151909.1	540000	560000	0.0450291
KN151909.1	700000	720000	0.0448571
KN151909.1	340000	360000	0.0446978
KN151909.1	600000	620000	0.0430352
KN151909.1	860000	880000	0.042327
KN151909.1	960000	980000	0.041967
KN151909.1	940000	960000	0.0414688
KN151909.1	160000	180000	0.0409713
KN151909.1	240000	260000	0.0408676
KN151909.1	260000	280000	0.0407916
KN151909.1	120000	140000	0.0404637
KN151909.1	420000	440000	0.0399577
KN151909.1	360000	380000	0.0398388
KN151909.1	560000	580000	0.0396749
KN151909.1	1460000	1480000	0.039656
KN151909.1	1240000	1260000	0.0392175
KN151909.1	100000	120000	0.0388476
KN151909.1	800000	820000	0.0384728
KN151909.1	320000	340000	0.038391
KN151909.1	580000	600000	0.0379786
KN151909.1	80000	100000	0.0371639
KN151909.1	900000	920000	0.0365132
KN151909.1	980000	1000000	0.0362673
KN151909.1	200000	220000	0.0351812
KN151909.1	380000	400000	0.0351667
KN151909.1	60000	80000	0.0309438
KN151909.1	0	20000	0.0259731
KN151910.1	300000	320000	0.121856
KN151910.1	820000	840000	0.089947
KN151910.1	1220000	1240000	0.0898768
KN151910.1	1020000	1040000	0.0874061
KN151910.1	320000	340000	0.0873955
KN151910.1	260000	280000	0.0848069
KN151910.1	220000	240000	0.0799686
KN151910.1	880000	900000	0.0785041
KN151910.1	60000	80000	0.0784248
KN151910.1	280000	300000	0.0760494
KN151910.1	740000	760000	0.0746206
KN151910.1	1040000	1060000	0.0715713
KN151910.1	980000	1000000	0.0696248
KN151910.1	1420000	1440000	0.0676199
KN151910.1	900000	920000	0.0667591
KN151910.1	140000	160000	0.0661242
KN151910.1	0	20000	0.0646083
KN151910.1	1460000	1480000	0.0644575
KN151910.1	200000	220000	0.0638124
KN151910.1	840000	860000	0.063634
KN151910.1	240000	260000	0.0610533
KN151910.1	720000	740000	0.0608136
KN151910.1	940000	960000	0.0607139
KN151910.1	1320000	1340000	0.0599656
KN151910.1	800000	820000	0.0597281
KN151910.1	920000	940000	0.0590433
KN151910.1	780000	800000	0.0586177
KN151910.1	1140000	1160000	0.0585636
KN151910.1	20000	40000	0.0579888
KN151910.1	560000	580000	0.057277
KN151910.1	80000	100000	0.056596
KN151910.1	1120000	1140000	0.056263
KN151910.1	700000	720000	0.0557594
KN151910.1	960000	980000	0.0553753
KN151910.1	660000	680000	0.0553313
KN151910.1	640000	660000	0.0549009
KN151910.1	860000	880000	0.0545889
KN151910.1	1280000	1300000	0.0545338
KN151910.1	1400000	1420000	0.0541023
KN151910.1	1000000	1020000	0.0539547
KN151910.1	40000	60000	0.0537609
KN151910.1	1300000	1320000	0.053597
KN151910.1	600000	620000	0.0534614
KN151910.1	1100000	1120000	0.0530565
KN151910.1	120000	140000	0.0526786
KN151910.1	100000	120000	0.0523311
KN151910.1	760000	780000	0.0520973
KN151910.1	620000	640000	0.0519698
KN151910.1	1340000	1360000	0.0502528
KN151910.1	460000	480000	0.0497569
KN151910.1	1180000	1200000	0.0494777
KN151910.1	340000	360000	0.0491608
KN151910.1	440000	460000	0.0487378
KN151910.1	1440000	1460000	0.0482229
KN151910.1	680000	700000	0.0479502
KN151910.1	1380000	1400000	0.0471654
KN151910.1	1160000	1180000	0.046986
KN151910.1	1060000	1080000	0.0469241
KN151910.1	500000	520000	0.0465077
KN151910.1	540000	560000	0.0450595
KN151910.1	1240000	1260000	0.0448843
KN151910.1	580000	600000	0.0446242
KN151910.1	380000	400000	0.0442983
KN151910.1	420000	440000	0.0439864
KN151910.1	480000	500000	0.0431073
KN151910.1	1360000	1380000	0.0423952
KN151910.1	360000	380000	0.0420231
KN151910.1	180000	200000	0.0382387
KN151910.1	520000	540000	0.0342391
KN151910.1	1080000	1100000	0.0332603
KN151910.1	400000	420000	0.0291456
KN151910.1	160000	180000	0.0251612
KN151911.1	1180000	1200000	0.0795581
KN151911.1	40000	60000	0.0791285
KN151911.1	100000	120000	0.0747927
KN151911.1	220000	240000	0.0735685
KN151911.1	80000	100000	0.0733766
KN151911.1	880000	900000	0.0716576
KN151911.1	300000	320000	0.0709264
KN151911.1	320000	340000	0.0705321
KN151911.1	140000	160000	0.0701583
KN151911.1	1080000	1100000	0.0696102
KN151911.1	240000	260000	0.0694257
KN151911.1	1100000	1120000	0.0685144
KN151911.1	1260000	1280000	0.067845
KN151911.1	200000	220000	0.0674017
KN151911.1	1220000	1240000	0.0665416
KN151911.1	180000	200000	0.0661704
KN151911.1	1120000	1140000	0.0654078
KN151911.1	940000	960000	0.0651624
KN151911.1	600000	620000	0.064866
KN151911.1	1280000	1300000	0.0648636
KN151911.1	160000	180000	0.064767
KN151911.1	960000	980000	0.0645694
KN151911.1	760000	780000	0.0643999
KN151911.1	700000	720000	0.063971
KN151911.1	980000	1000000	0.0628327
KN151911.1	1040000	1060000	0.0618864
KN151911.1	680000	700000	0.0605784
KN151911.1	1240000	1260000	0.0605202
KN151911.1	1300000	1320000	0.059808
KN151911.1	900000	920000	0.0596023
KN151911.1	1200000	1220000	0.0590726
KN151911.1	640000	660000	0.058669
KN151911.1	460000	480000	0.0575484
KN151911.1	360000	380000	0.0575452
KN151911.1	920000	940000	0.0574534
KN151911.1	1400000	1420000	0.0565461
KN151911.1	1140000	1160000	0.0565098
KN151911.1	1020000	1040000	0.0563957
KN151911.1	1060000	1080000	0.0555376
KN151911.1	520000	540000	0.0539246
KN151911.1	340000	360000	0.0532705
KN151911.1	840000	860000	0.0531906
KN151911.1	860000	880000	0.05314
KN151911.1	720000	740000	0.0528679
KN151911.1	620000	640000	0.0527644
KN151911.1	440000	460000	0.0521756
KN151911.1	480000	500000	0.0517277
KN151911.1	800000	820000	0.051642
KN151911.1	740000	760000	0.0505464
KN151911.1	660000	680000	0.049719
KN151911.1	540000	560000	0.049278
KN151911.1	780000	800000	0.048694
KN151911.1	500000	520000	0.0481668
KN151911.1	1000000	1020000	0.0478453
KN151911.1	1160000	1180000	0.0478446
KN151911.1	820000	840000	0.0453368
KN151911.1	1440000	1460000	0.0452063
KN151911.1	1380000	1400000	0.0442079
KN151911.1	400000	420000	0.0430761
KN151911.1	560000	580000	0.0423006
KN151911.1	1320000	1340000	0.0382862
KN151911.1	580000	600000	0.0378175
KN151911.1	0	20000	0.0359103
KN151911.1	120000	140000	0.035289
KN151911.1	260000	280000	0.033028
KN151911.1	1340000	1360000	0.0326562
KN151911.1	1360000	1380000	0.0324847
KN151911.1	20000	40000	0.0292132
KN151911.1	420000	440000	0.0290305
KN151911.1	1420000	1440000	0.0245718
KN151911.1	60000	80000	0.0195795
KN151912.1	680000	700000	0.105119
KN151912.1	440000	460000	0.0889402
KN151912.1	1060000	1080000	0.0852285
KN151912.1	1260000	1280000	0.082668
KN151912.1	260000	280000	0.079894
KN151912.1	180000	200000	0.0783104
KN151912.1	940000	960000	0.0782756
KN151912.1	1300000	1320000	0.0776273
KN151912.1	220000	240000	0.0723931
KN151912.1	1280000	1300000	0.0714733
KN151912.1	140000	160000	0.0708027
KN151912.1	320000	340000	0.0698695
KN151912.1	1180000	1200000	0.0682047
KN151912.1	1240000	1260000	0.0680854
KN151912.1	1120000	1140000	0.0678404
KN151912.1	1200000	1220000	0.0659063
KN151912.1	1220000	1240000	0.0655241
KN151912.1	920000	940000	0.0652839
KN151912.1	800000	820000	0.0648785
KN151912.1	780000	800000	0.0647513
KN151912.1	1040000	1060000	0.0633136
KN151912.1	200000	220000	0.0627148
KN151912.1	300000	320000	0.0622617
KN151912.1	1100000	1120000	0.0620481
KN151912.1	400000	420000	0.0612349
KN151912.1	600000	620000	0.0608637
KN151912.1	340000	360000	0.0608261
KN151912.1	1420000	1440000	0.057641
KN151912.1	880000	900000	0.0566439
KN151912.1	1320000	1340000	0.0564908
KN151912.1	1340000	1360000	0.0550058
KN151912.1	1360000	1380000	0.0549535
KN151912.1	280000	300000	0.0545581
KN151912.1	540000	560000	0.054002
KN151912.1	1400000	1420000	0.0529501
KN151912.1	1440000	1460000	0.0509266
KN151912.1	820000	840000	0.0498842
KN151912.1	1080000	1100000	0.049782
KN151912.1	1380000	1400000	0.0487132
KN151912.1	520000	540000	0.0483861
KN151912.1	380000	400000	0.0479947
KN151912.1	640000	660000	0.0479727
KN151912.1	1140000	1160000	0.047821
KN151912.1	500000	520000	0.047758
KN151912.1	700000	720000	0.0474221
KN151912.1	900000	920000	0.0470195
KN151912.1	760000	780000	0.0461709
KN151912.1	100000	120000	0.0445692
KN151912.1	1000000	1020000	0.0437776
KN151912.1	980000	1000000	0.0436188
KN151912.1	20000	40000	0.0434564
KN151912.1	120000	140000	0.0431605
KN151912.1	240000	260000	0.0429627
KN151912.1	80000	100000	0.0408005
KN151912.1	420000	440000	0.04032
KN151912.1	580000	600000	0.0381733
KN151912.1	740000	760000	0.0371881
KN151912.1	480000	500000	0.0370113
KN151912.1	360000	380000	0.0365767
KN151912.1	620000	640000	0.0357028
KN151912.1	860000	880000	0.0351445
KN151912.1	460000	480000	0.0350701
KN151912.1	40000	60000	0.0347255
KN151912.1	160000	180000	0.0340064
KN151912.1	840000	860000	0.0337499
KN151912.1	0	20000	0.0330135
KN151912.1	960000	980000	0.0329356
KN151912.1	660000	680000	0.0326935
KN151912.1	560000	580000	0.0321437
KN151912.1	60000	80000	0.0312077
KN151912.1	720000	740000	0.0307967
KN151912.1	1020000	1040000	0.0272353
KN151913.1	660000	680000	0.106213
KN151913.1	1060000	1080000	0.0955778
KN151913.1	680000	700000	0.0853812
KN151913.1	720000	740000	0.0815622
KN151913.1	1040000	1060000	0.0806431
KN151913.1	700000	720000	0.0793781
KN151913.1	1140000	1160000	0.0786439
KN151913.1	220000	240000	0.0743971
KN151913.1	800000	820000	0.0741694
KN151913.1	1160000	1180000	0.0700565
KN151913.1	1120000	1140000	0.0674577
KN151913.1	0	20000	0.0670262
KN151913.1	1100000	1120000	0.0648632
KN151913.1	340000	360000	0.0635085
KN151913.1	240000	260000	0.0618519
KN151913.1	760000	780000	0.0614616
KN151913.1	1220000	1240000	0.0613877
KN151913.1	160000	180000	0.060892
KN151913.1	300000	320000	0.0605594
KN151913.1	1200000	1220000	0.060259
KN151913.1	120000	140000	0.0601857
KN151913.1	180000	200000	0.0597128
KN151913.1	1400000	1420000	0.0596124
KN151913.1	40000	60000	0.059258
KN151913.1	1080000	1100000	0.0590532
KN151913.1	80000	100000	0.0590072
KN151913.1	60000	80000	0.0574068
KN151913.1	500000	520000	0.0565588
KN151913.1	200000	220000	0.0564033
KN151913.1	820000	840000	0.0554173
KN151913.1	560000	580000	0.0554032
KN151913.1	520000	540000	0.0553409
KN151913.1	20000	40000	0.0550762
KN151913.1	1360000	1380000	0.0549426
KN151913.1	1280000	1300000	0.0547926
KN151913.1	380000	400000	0.05479
KN151913.1	740000	760000	0.0543901
KN151913.1	1180000	1200000	0.0541781
KN151913.1	100000	120000	0.054126
KN151913.1	1300000	1320000	0.0540256
KN151913.1	360000	380000	0.0540111
KN151913.1	400000	420000	0.0535325
KN151913.1	1320000	1340000	0.0530679
KN151913.1	600000	620000	0.0517976
KN151913.1	1380000	1400000	0.051768
KN151913.1	860000	880000	0.0517122
KN151913.1	140000	160000	0.0500407
KN151913.1	1340000	1360000	0.0496944
KN151913.1	780000	800000	0.0496566
KN151913.1	1240000	1260000	0.0491854
KN151913.1	460000	480000	0.0489963
KN151913.1	1260000	1280000	0.0488918
KN151913.1	320000	340000	0.0485746
KN151913.1	260000	280000	0.0477167
KN151913.1	280000	300000	0.0476299
KN151913.1	900000	920000	0.0469766
KN151913.1	540000	560000	0.0465918
KN151913.1	940000	960000	0.0465484
KN151913.1	880000	900000	0.0463894
KN151913.1	480000	500000	0.0458376
KN151913.1	580000	600000	0.0423258
KN151913.1	1020000	1040000	0.0417712
KN151913.1	440000	460000	0.0410524
KN151913.1	420000	440000	0.0394563
KN151913.1	620000	640000	0.0392257
KN151913.1	1440000	1460000	0.0361377
KN151913.1	920000	940000	0.0354933
KN151913.1	640000	660000	0.0337721
KN151913.1	840000	860000	0.0334464
KN151913.1	960000	980000	0.0333208
KN151913.1	980000	1000000	0.0305178
KN151913.1	1420000	1440000	0.0302695
KN151913.1	1000000	1020000	0.0285329
KN151914.1	120000	140000	0.0785287
KN151914.1	1380000	1400000	0.067585
KN151914.1	180000	200000	0.0670836
KN151914.1	620000	640000	0.0655355
KN151914.1	1420000	1440000	0.0650488
KN151914.1	220000	240000	0.0622275
KN151914.1	260000	280000	0.0616277
KN151914.1	160000	180000	0.0615779
KN151914.1	200000	220000	0.0585844
KN151914.1	20000	40000	0.057866
KN151914.1	140000	160000	0.0572375
KN151914.1	100000	120000	0.0561373
KN151914.1	1160000	1180000	0.0559256
KN151914.1	60000	80000	0.0552357
KN151914.1	80000	100000	0.053446
KN151914.1	240000	260000	0.0527051
KN151914.1	1400000	1420000	0.0524043
KN151914.1	40000	60000	0.0522634
KN151914.1	1360000	1380000	0.0520069
KN151914.1	640000	660000	0.0502074
KN151914.1	280000	300000	0.0494829
KN151914.1	1000000	1020000	0.0487393
KN151914.1	760000	780000	0.0479627
KN151914.1	1180000	1200000	0.04782
KN151914.1	340000	360000	0.046735
KN151914.1	560000	580000	0.0463955
KN151914.1	700000	720000	0.0459629
KN151914.1	1260000	1280000	0.0451919
KN151914.1	0	20000	0.0451702
KN151914.1	600000	620000	0.0448416
KN151914.1	1040000	1060000	0.0447496
KN151914.1	660000	680000	0.0443477
KN151914.1	1320000	1340000	0.0432671
KN151914.1	960000	980000	0.0430877
KN151914.1	580000	600000	0.04237
KN151914.1	1120000	1140000	0.0423036
KN151914.1	1140000	1160000	0.0421706
KN151914.1	680000	700000	0.0419217
KN151914.1	1280000	1300000	0.0414276
KN151914.1	440000	460000	0.0412175
KN151914.1	1340000	1360000	0.0405297
KN151914.1	1080000	1100000	0.0401211
KN151914.1	520000	540000	0.0401063
KN151914.1	780000	800000	0.040025
KN151914.1	320000	340000	0.0397335
KN151914.1	1240000	1260000	0.0394785
KN151914.1	300000	320000	0.0389564
KN151914.1	940000	960000	0.0387822
KN151914.1	860000	880000	0.0387274
KN151914.1	460000	480000	0.0386889
KN151914.1	920000	940000	0.0385704
KN151914.1	1100000	1120000	0.0381575
KN151914.1	360000	380000	0.038137
KN151914.1	1060000	1080000	0.0377042
KN151914.1	1020000	1040000	0.0370377
KN151914.1	1200000	1220000	0.0366231
KN151914.1	540000	560000	0.0365944
KN151914.1	880000	900000	0.0364067
KN151914.1	380000	400000	0.0361733
KN151914.1	1300000	1320000	0.036037
KN151914.1	720000	740000	0.0358214
KN151914.1	820000	840000	0.0357677
KN151914.1	500000	520000	0.0354529
KN151914.1	800000	820000	0.0349506
KN151914.1	980000	1000000	0.0345148
KN151914.1	1220000	1240000	0.0341781
KN151914.1	740000	760000	0.0333767
KN151914.1	840000	860000	0.0329505
KN151914.1	900000	920000	0.0328259
KN151914.1	480000	500000	0.0327976
KN151914.1	400000	420000	0.0302155
KN151914.1	420000	440000	0.0279117
KN151915.1	1280000	1300000	0.0968506
KN151915.1	1220000	1240000	0.081923
KN151915.1	400000	420000	0.0812444
KN151915.1	80000	100000	0.0762243
KN151915.1	1320000	1340000	0.0748998
KN151915.1	440000	460000	0.0730247
KN151915.1	1140000	1160000	0.0725409
KN151915.1	620000	640000	0.071899
KN151915.1	480000	500000	0.0718063
KN151915.1	600000	620000	0.0717672
KN151915.1	1200000	1220000	0.0698905
KN151915.1	40000	60000	0.0692749
KN151915.1	1180000	1200000	0.0684774
KN151915.1	100000	120000	0.0674827
KN151915.1	1240000	1260000	0.0653237
KN151915.1	120000	140000	0.0649839
KN151915.1	320000	340000	0.063678
KN151915.1	0	20000	0.0636665
KN151915.1	500000	520000	0.0630322
KN151915.1	580000	600000	0.0603708
KN151915.1	1420000	1440000	0.0596782
KN151915.1	420000	440000	0.0591425
KN151915.1	1340000	1360000	0.0584803
KN151915.1	280000	300000	0.0572004
KN151915.1	820000	840000	0.0560851
KN151915.1	880000	900000	0.0549656
KN151915.1	360000	380000	0.0548415
KN151915.1	780000	800000	0.0546409
KN151915.1	380000	400000	0.0545011
KN151915.1	60000	80000	0.0544165
KN151915.1	740000	760000	0.0538457
KN151915.1	800000	820000	0.0534531
KN151915.1	340000	360000	0.0524965
KN151915.1	520000	540000	0.052249
KN151915.1	720000	740000	0.0518879
KN151915.1	1100000	1120000	0.0516869
KN151915.1	900000	920000	0.051473
KN151915.1	760000	780000	0.0510055
KN151915.1	1360000	1380000	0.051001
KN151915.1	640000	660000	0.0508731
KN151915.1	1260000	1280000	0.050794
KN151915.1	20000	40000	0.0495972
KN151915.1	680000	700000	0.0494547
KN151915.1	240000	260000	0.0484645
KN151915.1	1400000	1420000	0.0474914
KN151915.1	1160000	1180000	0.0473832
KN151915.1	660000	680000	0.0467612
KN151915.1	1020000	1040000	0.046625
KN151915.1	1120000	1140000	0.0465472
KN151915.1	260000	280000	0.0462474
KN151915.1	1080000	1100000	0.0447204
KN151915.1	300000	320000	0.0447061
KN151915.1	1380000	1400000	0.0441348
KN151915.1	220000	240000	0.0436968
KN151915.1	1060000	1080000	0.0431143
KN151915.1	1000000	1020000	0.0429879
KN151915.1	560000	580000	0.0425964
KN151915.1	700000	720000	0.0424862
KN151915.1	940000	960000	0.0414858
KN151915.1	460000	480000	0.0410869
KN151915.1	1300000	1320000	0.0401966
KN151915.1	1040000	1060000	0.0395759
KN151915.1	540000	560000	0.0385093
KN151915.1	140000	160000	0.0384811
KN151915.1	960000	980000	0.0382763
KN151915.1	980000	1000000	0.0377249
KN151915.1	920000	940000	0.0367483
KN151915.1	840000	860000	0.0361424
KN151915.1	860000	880000	0.0331571
KN151915.1	160000	180000	0.0315305
KN151915.1	180000	200000	0.0275037
KN151915.1	200000	220000	0.0206281
KN151916.1	1260000	1280000	0.0972596
KN151916.1	1220000	1240000	0.0809358
KN151916.1	680000	700000	0.0791064
KN151916.1	420000	440000	0.0773448
KN151916.1	700000	720000	0.0758716
KN151916.1	1300000	1320000	0.0743111
KN151916.1	360000	380000	0.0727299
KN151916.1	560000	580000	0.0699185
KN151916.1	1340000	1360000	0.0696845
KN151916.1	500000	520000	0.0674911
KN151916.1	1280000	1300000	0.0674845
KN151916.1	1080000	1100000	0.0674478
KN151916.1	1140000	1160000	0.0672294
KN151916.1	1360000	1380000	0.0668795
KN151916.1	920000	940000	0.0664439
KN151916.1	800000	820000	0.0653346
KN151916.1	600000	620000	0.0651764
KN151916.1	760000	780000	0.0648778
KN151916.1	1000000	1020000	0.064859
KN151916.1	460000	480000	0.0641641
KN151916.1	400000	420000	0.0634728
KN151916.1	380000	400000	0.0627044
KN151916.1	1020000	1040000	0.0625696
KN151916.1	1060000	1080000	0.0616514
KN151916.1	540000	560000	0.0616033
KN151916.1	740000	760000	0.0614921
KN151916.1	100000	120000	0.0611649
KN151916.1	440000	460000	0.0602951
KN151916.1	880000	900000	0.0600841
KN151916.1	900000	920000	0.059996
KN151916.1	1160000	1180000	0.05969
KN151916.1	1320000	1340000	0.0593505
KN151916.1	520000	540000	0.0592078
KN151916.1	480000	500000	0.05893
KN151916.1	640000	660000	0.0585576
KN151916.1	960000	980000	0.0580077
KN151916.1	620000	640000	0.0576504
KN151916.1	1100000	1120000	0.0572668
KN151916.1	280000	300000	0.0572134
KN151916.1	1240000	1260000	0.0566845
KN151916.1	780000	800000	0.0558576
KN151916.1	660000	680000	0.0549535
KN151916.1	140000	160000	0.0548016
KN151916.1	940000	960000	0.0548014
KN151916.1	1040000	1060000	0.0547103
KN151916.1	980000	1000000	0.0545965
KN151916.1	840000	860000	0.0544329
KN151916.1	820000	840000	0.0539908
KN151916.1	20000	40000	0.0529877
KN151916.1	1120000	1140000	0.0519872
KN151916.1	0	20000	0.0518913
KN151916.1	860000	880000	0.0516505
KN151916.1	200000	220000	0.0513779
KN151916.1	580000	600000	0.0512263
KN151916.1	120000	140000	0.0506271
KN151916.1	720000	740000	0.050069
KN151916.1	340000	360000	0.0497689
KN151916.1	1200000	1220000	0.0491816
KN151916.1	1180000	1200000	0.0476984
KN151916.1	1380000	1400000	0.0475623
KN151916.1	160000	180000	0.046362
KN151916.1	260000	280000	0.0448494
KN151916.1	220000	240000	0.0437671
KN151916.1	180000	200000	0.0401094
KN151916.1	300000	320000	0.0382813
KN151916.1	80000	100000	0.0345245
KN151916.1	240000	260000	0.0322082
KN151916.1	40000	60000	0.0310396
KN151916.1	320000	340000	0.0242164
KN151916.1	60000	80000	0.0205411
KN151917.1	860000	880000	0.0846157
KN151917.1	480000	500000	0.0824223
KN151917.1	120000	140000	0.0789812
KN151917.1	140000	160000	0.0781863
KN151917.1	820000	840000	0.0775281
KN151917.1	560000	580000	0.0757535
KN151917.1	840000	860000	0.0723179
KN151917.1	300000	320000	0.0721561
KN151917.1	880000	900000	0.069377
KN151917.1	320000	340000	0.0683607
KN151917.1	420000	440000	0.0663498
KN151917.1	380000	400000	0.0658606
KN151917.1	740000	760000	0.0655186
KN151917.1	0	20000	0.0649611
KN151917.1	720000	740000	0.0629646
KN151917.1	460000	480000	0.0629299
KN151917.1	780000	800000	0.0615844
KN151917.1	540000	560000	0.0608313
KN151917.1	160000	180000	0.0606665
KN151917.1	360000	380000	0.0600523
KN151917.1	1060000	1080000	0.0585708
KN151917.1	40000	60000	0.0578922
KN151917.1	1020000	1040000	0.0575265
KN151917.1	20000	40000	0.057241
KN151917.1	1280000	1300000	0.0566714
KN151917.1	60000	80000	0.0564439
KN151917.1	500000	520000	0.0538625
KN151917.1	400000	420000	0.053625
KN151917.1	340000	360000	0.0536026
KN151917.1	220000	240000	0.0535315
KN151917.1	760000	780000	0.0534435
KN151917.1	1260000	1280000	0.0533529
KN151917.1	1200000	1220000	0.0525302
KN151917.1	1080000	1100000	0.0516184
KN151917.1	180000	200000	0.0515632
KN151917.1	1100000	1120000	0.0513239
KN151917.1	680000	700000	0.0508032
KN151917.1	1240000	1260000	0.05049
KN151917.1	700000	720000	0.0503173
KN151917.1	1180000	1200000	0.0502485
KN151917.1	1000000	1020000	0.0489514
KN151917.1	440000	460000	0.048479
KN151917.1	1300000	1320000	0.0482303
KN151917.1	260000	280000	0.0480428
KN151917.1	80000	100000	0.0476552
KN151917.1	940000	960000	0.0474052
KN151917.1	800000	820000	0.0466645
KN151917.1	280000	300000	0.0466475
KN151917.1	600000	620000	0.0465909
KN151917.1	100000	120000	0.0443708
KN151917.1	1120000	1140000	0.0441144
KN151917.1	240000	260000	0.0430868
KN151917.1	640000	660000	0.0429154
KN151917.1	1160000	1180000	0.0428516
KN151917.1	1220000	1240000	0.0423444
KN151917.1	200000	220000	0.0411292
KN151917.1	1140000	1160000	0.0410839
KN151917.1	900000	920000	0.0389798
KN151917.1	920000	940000	0.0385485
KN151917.1	980000	1000000	0.0374315
KN151917.1	1040000	1060000	0.0365668
KN151917.1	960000	980000	0.0349585
KN151917.1	580000	600000	0.0338369
KN151917.1	520000	540000	0.0336532
KN151917.1	660000	680000	0.0320778
KN151917.1	620000	640000	0.0306091
KN151917.1	1320000	1340000	0.0283627
KN151917.1	1340000	1360000	0.020545
KN151918.1	0	20000	0.092202
KN151918.1	840000	860000	0.0759111
KN151918.1	1020000	1040000	0.0755543
KN151918.1	180000	200000	0.0730761
KN151918.1	80000	100000	0.0717159
KN151918.1	760000	780000	0.0696825
KN151918.1	920000	940000	0.0684651
KN151918.1	540000	560000	0.0673648
KN151918.1	800000	820000	0.0638632
KN151918.1	100000	120000	0.0634906
KN151918.1	560000	580000	0.0634703
KN151918.1	780000	800000	0.0617512
KN151918.1	1220000	1240000	0.0615828
KN151918.1	580000	600000	0.0612807
KN151918.1	400000	420000	0.0610892
KN151918.1	140000	160000	0.0607944
KN151918.1	820000	840000	0.0600947
KN151918.1	960000	980000	0.0587294
KN151918.1	1120000	1140000	0.0575798
KN151918.1	600000	620000	0.0571563
KN151918.1	940000	960000	0.0569079
KN151918.1	860000	880000	0.0562512
KN151918.1	520000	540000	0.0555679
KN151918.1	60000	80000	0.0549305
KN151918.1	160000	180000	0.0544198
KN151918.1	900000	920000	0.0538342
KN151918.1	680000	700000	0.0536538
KN151918.1	280000	300000	0.0530971
KN151918.1	300000	320000	0.052874
KN151918.1	200000	220000	0.052612
KN151918.1	660000	680000	0.0516698
KN151918.1	720000	740000	0.0516625
KN151918.1	460000	480000	0.0506874
KN151918.1	320000	340000	0.0506817
KN151918.1	260000	280000	0.0505872
KN151918.1	700000	720000	0.0499075
KN151918.1	500000	520000	0.0498528
KN151918.1	1180000	1200000	0.0486066
KN151918.1	1320000	1340000	0.0480592
KN151918.1	740000	760000	0.0479478
KN151918.1	340000	360000	0.0474305
KN151918.1	1200000	1220000	0.0463762
KN151918.1	1280000	1300000	0.0460483
KN151918.1	20000	40000	0.0459664
KN151918.1	120000	140000	0.045886
KN151918.1	480000	500000	0.0456217
KN151918.1	1160000	1180000	0.0454694
KN151918.1	380000	400000	0.0452508
KN151918.1	1300000	1320000	0.0452484
KN151918.1	420000	440000	0.0449777
KN151918.1	620000	640000	0.0449595
KN151918.1	1060000	1080000	0.0438998
KN151918.1	640000	660000	0.0436189
KN151918.1	40000	60000	0.041567
KN151918.1	240000	260000	0.0410434
KN151918.1	1000000	1020000	0.0409342
KN151918.1	440000	460000	0.0401126
KN151918.1	1140000	1160000	0.0389882
KN151918.1	220000	240000	0.0388028
KN151918.1	1100000	1120000	0.0379218
KN151918.1	1080000	1100000	0.0375534
KN151918.1	1040000	1060000	0.0366693
KN151918.1	1260000	1280000	0.0354461
KN151918.1	1240000	1260000	0.0354067
KN151918.1	360000	380000	0.0344551
KN151918.1	1340000	1360000	0.0342936
KN151918.1	980000	1000000	0.0225844
KN151919.1	1180000	1200000	0.0765227
KN151919.1	1120000	1140000	0.0740022
KN151919.1	960000	980000	0.0711163
KN151919.1	800000	820000	0.070145
KN151919.1	1240000	1260000	0.0692691
KN151919.1	200000	220000	0.0682939
KN151919.1	1080000	1100000	0.0681021
KN151919.1	1220000	1240000	0.0659097
KN151919.1	180000	200000	0.0651994
KN151919.1	1280000	1300000	0.0628071
KN151919.1	1100000	1120000	0.0626919
KN151919.1	660000	680000	0.0622299
KN151919.1	920000	940000	0.0612376
KN151919.1	1200000	1220000	0.0611306
KN151919.1	220000	240000	0.0592447
KN151919.1	160000	180000	0.0587559
KN151919.1	300000	320000	0.0577561
KN151919.1	420000	440000	0.0576227
KN151919.1	600000	620000	0.0566672
KN151919.1	1140000	1160000	0.0562121
KN151919.1	700000	720000	0.0561852
KN151919.1	560000	580000	0.0560049
KN151919.1	260000	280000	0.055725
KN151919.1	1160000	1180000	0.0550726
KN151919.1	1300000	1320000	0.0547665
KN151919.1	280000	300000	0.0545835
KN151919.1	720000	740000	0.0544536
KN151919.1	1040000	1060000	0.0523068
KN151919.1	540000	560000	0.0521297
KN151919.1	780000	800000	0.0517683
KN151919.1	1260000	1280000	0.0512082
KN151919.1	140000	160000	0.0507248
KN151919.1	740000	760000	0.049826
KN151919.1	400000	420000	0.0497905
KN151919.1	760000	780000	0.0496407
KN151919.1	580000	600000	0.0494876
KN151919.1	840000	860000	0.049166
KN151919.1	240000	260000	0.048687
KN151919.1	440000	460000	0.0480686
KN151919.1	680000	700000	0.047741
KN151919.1	620000	640000	0.047178
KN151919.1	380000	400000	0.0465704
KN151919.1	640000	660000	0.0459254
KN151919.1	80000	100000	0.0456203
KN151919.1	1020000	1040000	0.0451226
KN151919.1	1320000	1340000	0.0449231
KN151919.1	460000	480000	0.0444674
KN151919.1	40000	60000	0.0435936
KN151919.1	0	20000	0.0432829
KN151919.1	520000	540000	0.0430249
KN151919.1	20000	40000	0.0429291
KN151919.1	120000	140000	0.0425077
KN151919.1	1060000	1080000	0.0417309
KN151919.1	100000	120000	0.0406496
KN151919.1	60000	80000	0.040237
KN151919.1	860000	880000	0.0402271
KN151919.1	480000	500000	0.0396096
KN151919.1	500000	520000	0.0390607
KN151919.1	320000	340000	0.0366119
KN151919.1	980000	1000000	0.0356833
KN151919.1	360000	380000	0.0351554
KN151919.1	1000000	1020000	0.0342487
KN151919.1	340000	360000	0.0339315
KN151919.1	880000	900000	0.0329383
KN151919.1	900000	920000	0.0312898
KN151919.1	820000	840000	0.0290538
KN151919.1	940000	960000	0.0273971
KN151920.1	420000	440000	0.111879
KN151920.1	40000	60000	0.0916912
KN151920.1	940000	960000	0.0884364
KN151920.1	160000	180000	0.0796878
KN151920.1	0	20000	0.0793476
KN151920.1	260000	280000	0.07724
KN151920.1	1020000	1040000	0.0770294
KN151920.1	1060000	1080000	0.076433
KN151920.1	920000	940000	0.0720775
KN151920.1	880000	900000	0.0714875
KN151920.1	1200000	1220000	0.0708181
KN151920.1	1000000	1020000	0.0699468
KN151920.1	980000	1000000	0.0696944
KN151920.1	840000	860000	0.0682695
KN151920.1	960000	980000	0.0679744
KN151920.1	740000	760000	0.065994
KN151920.1	1320000	1340000	0.0648519
KN151920.1	440000	460000	0.0648275
KN151920.1	820000	840000	0.0634819
KN151920.1	860000	880000	0.0629291
KN151920.1	180000	200000	0.062873
KN151920.1	140000	160000	0.0618947
KN151920.1	1040000	1060000	0.0617742
KN151920.1	100000	120000	0.0617294
KN151920.1	300000	320000	0.0591533
KN151920.1	900000	920000	0.0581876
KN151920.1	1300000	1320000	0.0580962
KN151920.1	200000	220000	0.0580418
KN151920.1	1280000	1300000	0.0565417
KN151920.1	1240000	1260000	0.0539968
KN151920.1	1160000	1180000	0.0533245
KN151920.1	280000	300000	0.0529885
KN151920.1	800000	820000	0.0529062
KN151920.1	1180000	1200000	0.0528784
KN151920.1	80000	100000	0.0525661
KN151920.1	600000	620000	0.0522121
KN151920.1	1220000	1240000	0.0500363
KN151920.1	760000	780000	0.0490306
KN151920.1	20000	40000	0.0487659
KN151920.1	700000	720000	0.0483662
KN151920.1	520000	540000	0.04792
KN151920.1	60000	80000	0.0472352
KN151920.1	340000	360000	0.0461365
KN151920.1	380000	400000	0.0459779
KN151920.1	1100000	1120000	0.0457968
KN151920.1	320000	340000	0.0445486
KN151920.1	400000	420000	0.0441447
KN151920.1	360000	380000	0.0441017
KN151920.1	120000	140000	0.0439668
KN151920.1	560000	580000	0.043561
KN151920.1	1120000	1140000	0.0433757
KN151920.1	1140000	1160000	0.0432045
KN151920.1	620000	640000	0.0422313
KN151920.1	460000	480000	0.0417721
KN151920.1	1260000	1280000	0.0414661
KN151920.1	720000	740000	0.0410572
KN151920.1	780000	800000	0.0404943
KN151920.1	580000	600000	0.0404056
KN151920.1	540000	560000	0.039915
KN151920.1	1080000	1100000	0.039662
KN151920.1	680000	700000	0.0385415
KN151920.1	500000	520000	0.0378336
KN151920.1	480000	500000	0.0376526
KN151920.1	660000	680000	0.0362416
KN151920.1	640000	660000	0.0332162
KN151921.1	900000	920000	0.0889601
KN151921.1	80000	100000	0.0862432
KN151921.1	860000	880000	0.077996
KN151921.1	980000	1000000	0.0770644
KN151921.1	20000	40000	0.0765792
KN151921.1	740000	760000	0.0756172
KN151921.1	940000	960000	0.0700173
KN151921.1	840000	860000	0.0691984
KN151921.1	760000	780000	0.0689566
KN151921.1	1240000	1260000	0.0686092
KN151921.1	100000	120000	0.0683541
KN151921.1	380000	400000	0.0683044
KN151921.1	60000	80000	0.0673636
KN151921.1	880000	900000	0.0666292
KN151921.1	720000	740000	0.0665875
KN151921.1	200000	220000	0.065994
KN151921.1	120000	140000	0.0650753
KN151921.1	40000	60000	0.0649991
KN151921.1	480000	500000	0.0647967
KN151921.1	1160000	1180000	0.0646393
KN151921.1	960000	980000	0.0644793
KN151921.1	1040000	1060000	0.0640282
KN151921.1	140000	160000	0.0637024
KN151921.1	180000	200000	0.0630565
KN151921.1	300000	320000	0.0627865
KN151921.1	1140000	1160000	0.0608048
KN151921.1	1060000	1080000	0.0604601
KN151921.1	520000	540000	0.0603613
KN151921.1	340000	360000	0.0603014
KN151921.1	800000	820000	0.0602369
KN151921.1	920000	940000	0.0594209
KN151921.1	320000	340000	0.0593726
KN151921.1	700000	720000	0.0590647
KN151921.1	600000	620000	0.0582072
KN151921.1	820000	840000	0.0570624
KN151921.1	620000	640000	0.055789
KN151921.1	280000	300000	0.0552908
KN151921.1	1260000	1280000	0.0546058
KN151921.1	500000	520000	0.0544559
KN151921.1	680000	700000	0.0530773
KN151921.1	1280000	1300000	0.0529313
KN151921.1	0	20000	0.0524194
KN151921.1	1120000	1140000	0.0520078
KN151921.1	1220000	1240000	0.0514302
KN151921.1	260000	280000	0.051215
KN151921.1	420000	440000	0.0508974
KN151921.1	1180000	1200000	0.0508101
KN151921.1	1000000	1020000	0.0506409
KN151921.1	160000	180000	0.0506124
KN151921.1	360000	380000	0.0497169
KN151921.1	1200000	1220000	0.0488333
KN151921.1	460000	480000	0.0486789
KN151921.1	580000	600000	0.048353
KN151921.1	220000	240000	0.0477175
KN151921.1	660000	680000	0.0475954
KN151921.1	1020000	1040000	0.0468794
KN151921.1	440000	460000	0.0462272
KN151921.1	240000	260000	0.0445709
KN151921.1	540000	560000	0.044406
KN151921.1	640000	660000	0.0439582
KN151921.1	1100000	1120000	0.0435327
KN151921.1	560000	580000	0.0430023
KN151921.1	1080000	1100000	0.0422874
KN151921.1	1300000	1320000	0.04143
KN151921.1	780000	800000	0.0408066
KN151922.1	1260000	1280000	0.0792978
KN151922.1	1180000	1200000	0.0779209
KN151922.1	20000	40000	0.0721398
KN151922.1	40000	60000	0.0681498
KN151922.1	520000	540000	0.0680186
KN151922.1	1160000	1180000	0.0658466
KN151922.1	1200000	1220000	0.0657154
KN151922.1	820000	840000	0.059479
KN151922.1	1280000	1300000	0.0588833
KN151922.1	540000	560000	0.0583694
KN151922.1	340000	360000	0.0577858
KN151922.1	1220000	1240000	0.0574778
KN151922.1	180000	200000	0.055592
KN151922.1	1240000	1260000	0.0553378
KN151922.1	1080000	1100000	0.0553006
KN151922.1	800000	820000	0.054331
KN151922.1	260000	280000	0.0542929
KN151922.1	1100000	1120000	0.0541625
KN151922.1	100000	120000	0.053862
KN151922.1	660000	680000	0.0534399
KN151922.1	720000	740000	0.0527909
KN151922.1	1120000	1140000	0.052622
KN151922.1	80000	100000	0.0520696
KN151922.1	300000	320000	0.0517865
KN151922.1	1060000	1080000	0.0512474
KN151922.1	1000000	1020000	0.0508097
KN151922.1	560000	580000	0.0493765
KN151922.1	320000	340000	0.0492974
KN151922.1	1140000	1160000	0.0490064
KN151922.1	480000	500000	0.0488524
KN151922.1	960000	980000	0.0487395
KN151922.1	840000	860000	0.0486003
KN151922.1	0	20000	0.048466
KN151922.1	580000	600000	0.0480221
KN151922.1	780000	800000	0.0478598
KN151922.1	240000	260000	0.0465747
KN151922.1	120000	140000	0.0453951
KN151922.1	420000	440000	0.0450164
KN151922.1	760000	780000	0.0447481
KN151922.1	200000	220000	0.044589
KN151922.1	920000	940000	0.0443086
KN151922.1	940000	960000	0.0434112
KN151922.1	980000	1000000	0.0433911
KN151922.1	380000	400000	0.0432506
KN151922.1	280000	300000	0.0424721
KN151922.1	900000	920000	0.0424494
KN151922.1	400000	420000	0.0422638
KN151922.1	700000	720000	0.0420736
KN151922.1	220000	240000	0.0407016
KN151922.1	360000	380000	0.0397587
KN151922.1	160000	180000	0.0391851
KN151922.1	440000	460000	0.0388556
KN151922.1	620000	640000	0.0388288
KN151922.1	880000	900000	0.0386804
KN151922.1	600000	620000	0.0381258
KN151922.1	680000	700000	0.0373519
KN151922.1	1040000	1060000	0.0365955
KN151922.1	860000	880000	0.0352031
KN151922.1	140000	160000	0.033639
KN151922.1	460000	480000	0.0325361
KN151922.1	500000	520000	0.0308748
KN151922.1	640000	660000	0.0270493
KN151923.1	620000	640000	0.087411
KN151923.1	320000	340000	0.0847443
KN151923.1	80000	100000	0.08456
KN151923.1	1240000	1260000	0.0837444
KN151923.1	500000	520000	0.0779327
KN151923.1	980000	1000000	0.0770645
KN151923.1	380000	400000	0.0762883
KN151923.1	920000	940000	0.07549
KN151923.1	400000	420000	0.0725025
KN151923.1	60000	80000	0.0714532
KN151923.1	300000	320000	0.0689257
KN151923.1	260000	280000	0.0671628
KN151923.1	1060000	1080000	0.0670401
KN151923.1	600000	620000	0.0655319
KN151923.1	40000	60000	0.0655073
KN151923.1	1000000	1020000	0.0650795
KN151923.1	700000	720000	0.0646687
KN151923.1	1140000	1160000	0.0645439
KN151923.1	680000	700000	0.0629563
KN151923.1	240000	260000	0.0625282
KN151923.1	880000	900000	0.0622815
[truncated: 46,633 more rows]

## Sheet: Fig_1B
Scaffold	Start	End	Fst	Sum_lnp	Df	Pval	Zscore
AOSB01003237.1	0	20000	0.0578122	210.896	256	0.98188	0.215841
AOSB01003237.1	40000	60000	0.0560929	152.063	206	0.998129	0.109597
AOSB01003237.1	20000	40000	0.0553598	167.845	192	0.895103	0.0642925
AOSB01003951.1	20000	40000	0.0503977	291.531	254	0.0527443	-0.242347
AOSB01003951.1	0	20000	0.0410077	360.035	410	0.96389	-0.822614
AOSB01004970.1	0	20000	0.0811535	280.32	252	0.106287	1.65825
AOSB01004970.1	20000	40000	0.0484156	272.504	314	0.956193	-0.36483
AOSB01006456.1	0	20000	0.0682068	305.494	292	0.281807	0.858192
AOSB01006458.1	0	20000	0.0441722	238.579	270	0.916126	-0.627061
AOSB01006459.1	0	20000	0.039067	956.023	1060	0.989884	-0.94254
AOSB01006460.1	0	20000	0.042229	606.169	638	0.812629	-0.747139
AOSB01006463.1	0	20000	0.111573	205.848	152	0.00238913	3.53807
AOSB01006464.1	0	20000	0.0464559	93.4737	112	0.897661	-0.485936
AOSB01006465.1	0	20000	0.0490213	42.4692	48	0.698109	-0.327402
AOSB01006466.1	0	20000	0.0674698	102.196	90	0.178757	0.812649
AOSB01046137.1	0	20000	0.121519	362.822	236	2.07782e-07	4.15271
AOSB01046137.1	100000	120000	0.0624388	203.071	236	0.940794	0.501751
AOSB01046137.1	80000	100000	0.057494	129.529	124	0.348939	0.196179
AOSB01046137.1	60000	80000	0.0566039	231.005	242	0.68336	0.141177
AOSB01046137.1	40000	60000	0.0535979	42.3856	72	0.997907	-0.0445845
AOSB01046137.1	20000	40000	0.0534121	81.2824	110	0.981695	-0.0560674
AOSB01053697.1	20000	40000	0.0426079	144.487	116	0.0376286	-0.723729
AOSB01053697.1	40000	60000	0.03052	885.61	794	0.0127886	-1.47071
AOSB01053697.1	80000	100000	0.0284771	488.679	522	0.849274	-1.59696
AOSB01053697.1	60000	80000	0.0249781	392.246	430	0.903922	-1.81318
AOSB01065079.1	0	20000	0.0467606	616.475	604	0.353595	-0.467106
AOSB01065079.1	40000	60000	0.0461799	520.114	524	0.539723	-0.502993
AOSB01065079.1	60000	80000	0.0454133	1088.01	1096	0.562271	-0.550366
AOSB01065079.1	20000	40000	0.043673	375.056	444	0.992301	-0.657906
AOSB01066643.1	0	20000	0.0493062	262.707	212	0.0101294	-0.309797
AOSB01066643.1	20000	40000	0.0397936	190.834	214	0.870852	-0.897644
AOSB01066643.1	40000	60000	0.0335347	396.056	412	0.705219	-1.28442
AOSB01071205.1	0	20000	0.056884	500.061	506	0.5661	0.158484
AOSB01071205.1	20000	40000	0.0397128	507.768	580	0.985956	-0.902635
AOSB01071674.1	40000	60000	0.0544896	1166.17	940	5.76814e-07	0.0105186
AOSB01071674.1	20000	40000	0.0488732	676.929	686	0.59016	-0.336557
AOSB01071674.1	0	20000	0.0426391	324.508	420	0.999815	-0.721802
AOSB01072321.1	0	20000	0.0631505	565.903	524	0.0999417	0.545733
AOSB01072321.1	60000	80000	0.0591875	705.129	584	0.000412355	0.300832
AOSB01072321.1	20000	40000	0.0502086	523.636	512	0.351344	-0.254031
AOSB01072321.1	40000	60000	0.0220842	41.249	62	0.980441	-1.99201
AOSB01073261.1	0	20000	0.0603194	149.48	146	0.404772	0.370778
AOSB01073261.1	40000	60000	0.0443463	89.7635	104	0.838754	-0.616302
AOSB01073261.1	20000	40000	0.0424997	242.256	270	0.886572	-0.730416
AOSB01073708.1	40000	60000	0.0735339	164.792	152	0.22601	1.18739
AOSB01073708.1	0	20000	0.0598999	382.916	378	0.419862	0.344857
AOSB01073708.1	20000	40000	0.0469334	654.874	732	0.980943	-0.456426
AOSB01075095.1	20000	40000	0.0415973	507.255	506	0.475926	-0.786176
AOSB01075095.1	0	20000	0.0300886	390.297	438	0.950686	-1.49737
AOSB01076298.1	0	20000	0.0366161	733.261	784	0.902024	-1.094
AOSB01076298.1	20000	40000	0.0341728	772.089	842	0.958793	-1.24499
AOSB01076807.1	20000	40000	0.0930779	488.529	356	3.70679e-06	2.39514
AOSB01076807.1	0	20000	0.0857297	420.327	360	0.015456	1.94104
AOSB01077541.1	20000	40000	0.0683503	472.779	422	0.0440926	0.867059
AOSB01077541.1	0	20000	0.0536681	732.682	754	0.704373	-0.0402471
AOSB01077763.1	0	20000	0.0685675	517.169	510	0.403503	0.880482
AOSB01077763.1	20000	40000	0.0620677	65.7091	66	0.486945	0.478819
AOSB01079459.1	0	20000	0.0729091	50.8328	56	0.670247	1.14878
AOSB01079459.1	20000	40000	0.042711	72.3055	100	0.983293	-0.717357
AOSB01079881.1	0	20000	0.0411887	283.158	288	0.56949	-0.81143
AOSB01079881.1	20000	40000	0.0369408	218.003	198	0.157098	-1.07393
AOSB01080178.1	20000	40000	0.0555626	61.3653	78	0.917121	0.0768246
AOSB01080178.1	0	20000	0.0505416	223.903	306	0.999866	-0.233454
AOSB01080615.1	0	20000	0.0770594	100.305	102	0.528922	1.40525
AOSB01080615.1	20000	40000	0.0528305	128.438	134	0.619307	-0.0920082
AOSB01080841.1	0	20000	0.0391956	383.122	398	0.695095	-0.934594
AOSB01080841.1	20000	40000	0.0363937	448.164	484	0.876972	-1.10774
AOSB01081471.1	20000	40000	0.0414805	419.044	442	0.777379	-0.793397
AOSB01081471.1	0	20000	0.011716	598.831	686	0.992716	-2.63274
AOSB01081934.1	0	20000	0.0696937	56.4236	62	0.675897	0.950077
AOSB01081934.1	20000	40000	0.0548425	156.403	210	0.997779	0.0323279
AOSB01082672.1	0	20000	0.0924338	204.006	164	0.018428	2.35533
AOSB01082672.1	20000	40000	0.052289	164.91	190	0.905566	-0.125469
AOSB01082982.1	20000	40000	0.0330646	224.525	186	0.028189	-1.31347
AOSB01082982.1	0	20000	0.0265299	193.82	210	0.781713	-1.71729
AOSB01083249.1	20000	40000	0.0479081	954.725	1070	0.994958	-0.396193
AOSB01083249.1	0	20000	0.0441856	1391.13	1464	0.912651	-0.626233
AOSB01083467.1	20000	40000	0.0233331	76.6141	100	0.960409	-1.91484
AOSB01083467.1	0	20000	0.0202537	172.15	200	0.923532	-2.10514
AOSB01083871.1	0	20000	0.079406	327.152	314	0.293152	1.55026
AOSB01083871.1	20000	40000	0.0643053	68.1983	92	0.970193	0.617092
AOSB01084680.1	0	20000	0.0514507	265.846	242	0.140004	-0.177274
AOSB01084680.1	20000	40000	0.0394794	365.093	412	0.953241	-0.917055
AOSB01084707.1	0	20000	0.0736542	306.471	282	0.151522	1.19482
AOSB01084707.1	20000	40000	0.0403509	80.809	100	0.9203	-0.8632
AOSB01085060.1	0	20000	0.0574345	355.772	376	0.766352	0.192502
AOSB01085060.1	20000	40000	0.0232519	259.065	290	0.904105	-1.91986
AOSB01085284.1	0	20000	0.0331247	372.444	382	0.627207	-1.30975
AOSB01085968.1	0	20000	0.0515673	290.425	334	0.959012	-0.170071
AOSB01086692.1	0	20000	0.069036	120.235	102	0.104968	0.909431
AOSB01086692.1	20000	40000	0.0571333	145.099	142	0.412132	0.173892
AOSB01087127.1	0	20000	0.0693932	371.186	358	0.30443	0.931506
AOSB01087127.1	20000	40000	0.0514816	269.444	294	0.844856	-0.175368
AOSB01088129.1	0	20000	0.0566472	557.942	484	0.0111129	0.14385
AOSB01088129.1	20000	40000	0.0532139	359.155	408	0.960777	-0.0683142
AOSB01088425.1	0	20000	0.0644384	178.72	204	0.898662	0.62532
AOSB01088425.1	20000	40000	0.058093	199.193	224	0.882293	0.233197
AOSB01089345.1	20000	40000	0.0669628	721.384	662	0.0543771	0.781319
AOSB01089345.1	0	20000	0.0575765	392.126	420	0.83166	0.201276
AOSB01089407.1	0	20000	0.0540712	70.6445	74	0.589034	-0.0153396
AOSB01089673.1	20000	40000	0.0849923	154.08	124	0.03469	1.89547
AOSB01089673.1	0	20000	0.0434642	849.543	958	0.994805	-0.670813
AOSB01090385.1	0	20000	0.0634765	362.121	414	0.968617	0.565874
AOSB01090989.1	0	20000	0.0439375	517.267	550	0.838184	-0.641563
AOSB01091090.1	0	20000	0.0652389	141.233	158	0.826644	0.674786
AOSB01091229.1	0	20000	0.0413011	63.5372	72	0.751359	-0.804484
AOSB01091538.1	0	20000	0.046735	1084.23	1080	0.458134	-0.468687
AOSB01092006.1	0	20000	0.0584447	307.103	314	0.59894	0.254932
AOSB01092234.1	0	20000	0.0483053	87.3672	80	0.268354	-0.371649
AOSB01092758.1	0	20000	0.0540632	108.265	144	0.988406	-0.0158313
AOSB01092960.1	0	20000	0.055318	168.75	186	0.81293	0.0617096
AOSB01093194.1	0	20000	0.0423367	129.437	144	0.802137	-0.740489
AOSB01093326.1	0	20000	0.0754959	137.5	124	0.192162	1.30863
AOSB01093417.1	0	20000	0.0672655	78.4419	96	0.904044	0.800024
AOSB01093489.1	0	20000	0.149494	41.648	26	0.0266771	5.88142
AOSB01093656.1	0	20000	0.015323	56.0184	80	0.980927	-2.40983
AOSB01093831.1	0	20000	0.0752851	259.926	212	0.0137646	1.2956
AOSB01094130.1	0	20000	0.079985	322.45	312	0.329829	1.58604
AOSB01094193.1	0	20000	0.0481721	158.114	198	0.983135	-0.379879
AOSB01094246.1	0	20000	0.0656619	280.529	266	0.258627	0.700924
AOSB01094846.1	0	20000	0.109251	58.1723	44	0.0745165	3.39455
AOSB01094911.1	0	20000	0.0432089	342.288	354	0.662747	-0.686588
AOSB01095095.1	0	20000	0.0859327	118.333	100	0.101845	1.95359
AOSB01095096.1	0	20000	0.0757769	82.0992	64	0.0633192	1.326
AOSB01095668.1	0	20000	0.0846996	501.042	418	0.00322508	1.87738
AOSB01095673.1	0	20000	0.0468412	235.544	324	0.999935	-0.462127
AOSB01095737.1	0	20000	0.0598263	314.324	378	0.99257	0.340305
AOSB01095789.1	0	20000	0.0665851	355.264	344	0.326283	0.757976
AOSB01095984.1	0	20000	0.0924028	298.53	254	0.028719	2.35342
AOSB01096500.1	0	20000	0.0746008	117.382	110	0.297458	1.25331
AOSB01096643.1	0	20000	0.0370942	56.0533	100	0.999885	-1.06445
AOSB01096708.1	0	20000	0.0512654	281.747	318	0.929138	-0.188727
AOSB01096741.1	0	20000	0.0363754	52.7608	74	0.970737	-1.10887
AOSB01096763.1	0	20000	0.0627	289.183	348	0.990447	0.517893
AOSB01096895.1	0	20000	0.0685557	21.6276	28	0.798234	0.879751
AOSB01096999.1	0	20000	0.073929	374.793	344	0.121825	1.2118
AOSB01097113.1	0	20000	0.0599891	508.753	402	0.000234085	0.35037
AOSB01097240.1	0	20000	0.0397805	456.398	462	0.564774	-0.898451
AOSB01097243.1	0	20000	0.0324622	204.047	206	0.525375	-1.3507
AOSB01097338.1	0	20000	0.0881012	89.0738	70	0.0617277	2.08759
AOSB01097339.1	0	20000	0.153306	82.2882	52	0.00470619	6.11702
AOSB01097449.1	0	20000	0.0660229	172.466	170	0.432817	0.723232
AOSB01097583.1	0	20000	0.0532544	168.619	176	0.641837	-0.0658134
AOSB01097612.1	0	20000	0.0502807	19.8788	36	0.986479	-0.249574
AOSB01097641.1	0	20000	0.0388664	290.22	282	0.355382	-0.954939
AOSB01097713.1	0	20000	0.0706535	241.574	216	0.111854	1.00939
AOSB01097792.1	0	20000	0.068291	42.0296	32	0.110492	0.863392
AOSB01097883.1	0	20000	0.0615439	122.176	116	0.329223	0.446447
AOSB01097942.1	0	20000	0.0611939	866.355	716	9.11979e-05	0.424822
AOSB01097999.1	0	20000	0.0755808	391.022	362	0.141042	1.31388
AOSB01098010.1	0	20000	0.0547937	139.221	146	0.642021	0.0293137
AOSB01098230.1	0	20000	0.070827	413.337	432	0.732877	1.02011
AOSB01098239.1	0	20000	0.0370095	131.467	180	0.997417	-1.06969
AOSB01098340.1	0	20000	0.0342401	272.958	352	0.999339	-1.24083
AOSB01098341.1	0	20000	0.0325965	273.31	304	0.896506	-1.3424
AOSB01098342.1	0	20000	0.061688	219.226	202	0.193039	0.455352
AOSB01098346.1	0	20000	0.0519782	431.393	298	6.54505e-07	-0.144679
AOSB01098439.1	0	20000	0.055455	269.529	300	0.896399	0.0701782
AOSB01098450.1	0	20000	0.0660521	182.73	198	0.774663	0.725037
AOSB01098498.1	0	20000	0.054466	360.5	358	0.452994	0.00905989
AOSB01098499.1	0	20000	0.0770134	324.713	256	0.00232879	1.40241
AOSB01098645.1	0	20000	0.0500563	1042.17	1122	0.956624	-0.263444
AOSB01099153.1	0	20000	0.0426098	157.747	226	0.999824	-0.723611
AOSB01099250.1	0	20000	0.0733349	102.243	96	0.312415	1.17509
AOSB01099256.1	0	20000	0.066337	70.7828	72	0.518479	0.742644
AOSB01099270.1	0	20000	0.0731305	539.525	536	0.449165	1.16246
AOSB01099314.1	0	20000	0.0589906	538.201	436	0.000588164	0.288663
AOSB01099315.1	0	20000	0.058598	342.442	350	0.603534	0.264401
AOSB01099539.1	0	20000	0.0494193	245.737	302	0.992275	-0.302811
AOSB01099540.1	0	20000	0.0743104	508.724	472	0.117583	1.23537
AOSB01099673.1	0	20000	0.0554188	389.957	432	0.927397	0.0679424
AOSB01099716.1	0	20000	0.0444287	44.0959	58	0.911204	-0.611211
AOSB01099777.1	0	20000	0.0628588	177.245	204	0.912125	0.527705
AOSB01099815.1	0	20000	0.056813	178.29	238	0.998536	0.154098
AOSB01099854.1	0	20000	0.0680096	207.475	210	0.536298	0.846008
AOSB01099901.1	0	20000	0.10127	80.5407	72	0.229515	2.90139
AOSB01100029.1	0	20000	0.0631288	261.949	268	0.592701	0.544389
AOSB01100224.1	0	20000	0.0752589	189.862	186	0.407729	1.29399
AOSB01100286.1	0	20000	0.0657243	130.448	148	0.847181	0.704781
AOSB01100410.1	0	20000	0.052895	157.904	192	0.965664	-0.0880213
AOSB01100465.1	0	20000	0.0526863	274.41	288	0.707993	-0.100919
AOSB01100523.1	0	20000	0.0230053	172.971	242	0.999737	-1.9351
AOSB01100924.1	0	20000	0.0789144	428.242	384	0.059053	1.51988
AOSB01101138.1	0	20000	0.0289846	558.916	626	0.974363	-1.5656
AOSB01119479.1	0	20000	0.0417351	393.811	382	0.327422	-0.777665
AOSB01119481.1	0	20000	0.0429031	604.414	682	0.984918	-0.705488
AOSB01119482.1	0	20000	0.0390189	193.971	182	0.258187	-0.945516
AOSB01119528.1	0	20000	0.0396362	154.782	162	0.644283	-0.907371
AOSB01119536.1	0	20000	0.0559761	876.988	920	0.842112	0.10238
AOSB01119569.1	0	20000	0.0377994	1250.61	1298	0.823435	-1.02087
AOSB01119616.1	0	20000	0.0381755	111.65	100	0.200304	-0.997634
AOSB01119673.1	0	20000	0.0651779	253.799	204	0.0101253	0.671017
AOSB01119680.1	0	20000	0.0447008	487.255	594	0.99949	-0.594396
AOSB01120142.1	0	20000	0.0583379	1626.74	1608	0.36657	0.248332
KN151899.1	160000	180000	0.107606	228.922	160	0.000287394	3.29289
KN151899.1	60000	80000	0.102456	66.9169	54	0.111475	2.97468
KN151899.1	20000	40000	0.0922778	262.181	222	0.0333393	2.34569
KN151899.1	2100000	2120000	0.0871825	172.417	132	0.0104109	2.03082
KN151899.1	1220000	1240000	0.0862978	54.0192	30	0.00457486	1.97615
KN151899.1	180000	200000	0.0761886	203.156	188	0.213096	1.35144
KN151899.1	2000000	2020000	0.0756196	377.893	338	0.0663903	1.31628
KN151899.1	300000	320000	0.0753741	206.6	186	0.143375	1.30111
KN151899.1	1580000	1600000	0.0729703	205.353	184	0.134103	1.15256
KN151899.1	900000	920000	0.0728084	879.391	770	0.00365592	1.14255
KN151899.1	1520000	1540000	0.0727058	373.075	318	0.018075	1.13621
KN151899.1	980000	1000000	0.0719607	209.479	172	0.0270811	1.09017
KN151899.1	760000	780000	0.0711786	145.593	162	0.817752	1.04184
KN151899.1	1020000	1040000	0.0676992	849.001	784	0.0531612	0.826825
KN151899.1	240000	260000	0.0676056	289.602	262	0.11609	0.821037
KN151899.1	1880000	1900000	0.06748	556.976	454	0.00066293	0.813277
KN151899.1	1360000	1380000	0.0668575	185.569	176	0.295815	0.774808
KN151899.1	1380000	1400000	0.0649675	156.682	176	0.849444	0.658015
KN151899.1	600000	620000	0.0649451	1182.91	1076	0.0123288	0.65663
KN151899.1	2120000	2140000	0.0646519	365.739	366	0.494014	0.638512
KN151899.1	1080000	1100000	0.064339	615.237	526	0.004272	0.619174
KN151899.1	360000	380000	0.0627613	305.992	322	0.730784	0.521677
KN151899.1	860000	880000	0.0622446	675.971	672	0.449751	0.489747
KN151899.1	820000	840000	0.0616012	437.963	414	0.20037	0.449989
KN151899.1	1120000	1140000	0.0612418	1094.06	1146	0.861655	0.427782
KN151899.1	320000	340000	0.0610232	262.631	276	0.708829	0.41427
KN151899.1	1920000	1940000	0.0607022	511.569	362	3.50329e-07	0.394433
KN151899.1	1340000	1360000	0.0605451	679.414	566	0.000715403	0.384724
KN151899.1	1640000	1660000	0.0596443	1303.69	1108	3.92662e-05	0.32906
KN151899.1	1180000	1200000	0.0590099	395.569	382	0.305289	0.289858
KN151899.1	260000	280000	0.0585992	1176.62	1216	0.78632	0.26448
KN151899.1	940000	960000	0.0584264	356.036	298	0.011748	0.253796
KN151899.1	800000	820000	0.0582723	637.622	658	0.708569	0.244275
KN151899.1	1160000	1180000	0.0582305	550.113	544	0.418857	0.241695
KN151899.1	920000	940000	0.0580892	465.029	514	0.940358	0.232958
KN151899.1	100000	120000	0.0579989	977.452	918	0.0847068	0.227382
KN151899.1	960000	980000	0.0578192	259.219	264	0.571525	0.216278
KN151899.1	80000	100000	0.0577397	514.834	524	0.604182	0.21136
KN151899.1	700000	720000	0.0577039	389.327	362	0.154876	0.20915
KN151899.1	1200000	1220000	0.0575844	285.87	242	0.0277587	0.201768
KN151899.1	1100000	1120000	0.0574489	1222.89	1190	0.247704	0.193393
KN151899.1	1720000	1740000	0.0573194	621.187	568	0.0604586	0.185391
KN151899.1	740000	760000	0.0572233	631.102	750	0.999384	0.179452
KN151899.1	780000	800000	0.0568074	687.988	712	0.734308	0.153752
KN151899.1	2140000	2160000	0.0567532	458.37	472	0.665026	0.150401
KN151899.1	0	20000	0.0565403	168.885	188	0.838093	0.137243
KN151899.1	560000	580000	0.0565174	667.539	534	7.00398e-05	0.135827
KN151899.1	1760000	1780000	0.0562429	1043.62	904	0.000834139	0.118864
KN151899.1	1480000	1500000	0.0560937	547.313	478	0.0152688	0.109647
KN151899.1	1260000	1280000	0.0560527	122.961	104	0.0988871	0.107112
KN151899.1	580000	600000	0.0556465	1194.55	1048	0.00104465	0.0820136
KN151899.1	480000	500000	0.0556067	972.907	1006	0.767648	0.0795483
KN151899.1	2080000	2100000	0.0553456	111.082	132	0.906727	0.0634187
KN151899.1	120000	140000	0.0552427	723.436	792	0.960647	0.057057
KN151899.1	280000	300000	0.0552368	516.652	544	0.794785	0.0566911
KN151899.1	340000	360000	0.0551195	316.728	362	0.958473	0.0494435
KN151899.1	1000000	1020000	0.0546482	840	834	0.43531	0.0203199
KN151899.1	1280000	1300000	0.0545345	100.766	74	0.0210207	0.0132925
KN151899.1	380000	400000	0.0540717	596.479	614	0.686434	-0.0153047
KN151899.1	1140000	1160000	0.0540395	1038.58	1190	0.999386	-0.0172947
KN151899.1	1800000	1820000	0.0537666	452.828	444	0.375754	-0.0341634
KN151899.1	620000	640000	0.0537292	1074.24	1112	0.786904	-0.0364716
KN151899.1	1660000	1680000	0.0532242	727.961	654	0.0232456	-0.0676763
KN151899.1	880000	900000	0.0532089	567.488	560	0.404132	-0.0686227
KN151899.1	2020000	2040000	0.0529699	354.964	348	0.386887	-0.0833933
KN151899.1	680000	700000	0.0525179	912.693	898	0.359219	-0.111326
KN151899.1	220000	240000	0.0523628	213.545	240	0.889565	-0.12091
KN151899.1	520000	540000	0.0520207	1486.95	1336	0.00232877	-0.142048
KN151899.1	1940000	1960000	0.0515774	722.357	608	0.000927189	-0.169447
KN151899.1	1060000	1080000	0.0510827	502.668	500	0.458076	-0.200018
KN151899.1	720000	740000	0.0508242	741.052	870	0.999408	-0.215989
KN151899.1	140000	160000	0.0507696	923.173	1036	0.994767	-0.219364
KN151899.1	440000	460000	0.0507575	1071.69	980	0.0214451	-0.22011
KN151899.1	1780000	1800000	0.0506443	800.074	692	0.00268513	-0.227106
KN151899.1	1620000	1640000	0.0506304	1361.92	1352	0.419513	-0.227966
KN151899.1	1300000	1320000	0.0501067	204.279	204	0.481321	-0.260327
KN151899.1	1040000	1060000	0.0496589	277.574	296	0.772183	-0.288001
KN151899.1	1500000	1520000	0.0495795	1210.33	1100	0.0109529	-0.292909
KN151899.1	400000	420000	0.0494769	1045.68	954	0.0201692	-0.299247
KN151899.1	640000	660000	0.0493041	900.887	916	0.632866	-0.309926
KN151899.1	1540000	1560000	0.0478578	464.313	482	0.710634	-0.399305
KN151899.1	1960000	1980000	0.0474081	552.951	478	0.00992538	-0.427094
KN151899.1	1700000	1720000	0.0473719	659.376	650	0.390782	-0.429331
KN151899.1	1860000	1880000	0.0472395	135.693	158	0.899959	-0.437512
KN151899.1	660000	680000	0.0464569	904.673	864	0.163675	-0.485871
KN151899.1	1900000	1920000	0.0463622	1087.92	968	0.0042028	-0.491728
KN151899.1	1320000	1340000	0.0463309	1050.11	954	0.0159544	-0.493657
KN151899.1	1420000	1440000	0.0457723	948.249	894	0.101408	-0.528179
KN151899.1	200000	220000	0.0457072	210.195	316	0.999999	-0.532201
KN151899.1	1980000	2000000	0.0451685	566.314	636	0.977855	-0.565492
KN151899.1	1440000	1460000	0.0448337	491.518	504	0.646312	-0.586182
KN151899.1	420000	440000	0.044334	682.977	736	0.919121	-0.617062
KN151899.1	1820000	1840000	0.0443256	834.13	842	0.569903	-0.617582
KN151899.1	1400000	1420000	0.0439309	1216.58	1230	0.601824	-0.641974
KN151899.1	500000	520000	0.0439172	1033.62	1022	0.393257	-0.642816
KN151899.1	1600000	1620000	0.0426748	509.511	682	1	-0.719596
KN151899.1	40000	60000	0.0421486	92.3329	132	0.996515	-0.75211
KN151899.1	2220000	2240000	0.0412319	122.513	98	0.0474757	-0.808759
KN151899.1	2040000	2060000	0.0411606	513.721	458	0.0364773	-0.813163
KN151899.1	1460000	1480000	0.0411595	675.223	746	0.969696	-0.813231
KN151899.1	1740000	1760000	0.0410242	777.752	868	0.987121	-0.821596
KN151899.1	540000	560000	0.0409737	593.861	628	0.832078	-0.824717
KN151899.1	460000	480000	0.0408285	642.558	682	0.857945	-0.833685
KN151899.1	1560000	1580000	0.0404355	568.063	572	0.538617	-0.857976
KN151899.1	840000	860000	0.0385891	493.916	572	0.991868	-0.972077
KN151899.1	1840000	1860000	0.0366098	808.152	884	0.967278	-1.09439
KN151899.1	1680000	1700000	0.0355538	377.984	402	0.799774	-1.15964
KN151899.1	2160000	2180000	0.0305078	136.426	146	0.703253	-1.47147
KN151899.1	1240000	1260000	0.0284666	247.133	246	0.467703	-1.59761
KN151899.1	2180000	2200000	0.0207464	122.802	168	0.996454	-2.07469
KN151899.1	2200000	2220000	0.0188582	51.8217	78	0.990247	-2.19137
KN151900.1	520000	540000	0.0858707	591.026	354	3.74145e-14	1.94975
KN151900.1	1820000	1840000	0.0794139	340.448	320	0.206711	1.55075
KN151900.1	1300000	1320000	0.0723638	358.683	294	0.00585618	1.11508
KN151900.1	1780000	1800000	0.0668101	963.002	780	7.4462e-06	0.771879
KN151900.1	1260000	1280000	0.0653786	1048.36	962	0.0269323	0.683416
KN151900.1	540000	560000	0.0619195	641.372	530	0.000625547	0.469661
KN151900.1	1680000	1700000	0.0619059	495.299	496	0.500439	0.46882
KN151900.1	380000	400000	0.058481	241.988	212	0.0770971	0.257174
KN151900.1	1760000	1780000	0.0577862	1329.44	1166	0.000573549	0.214235
KN151900.1	440000	460000	0.0564721	54.3117	46	0.187313	0.133029
KN151900.1	1320000	1340000	0.0557527	689.776	672	0.308957	0.0885711
KN151900.1	240000	260000	0.055548	407.443	338	0.00566402	0.0759219
KN151900.1	1660000	1680000	0.0546937	1071.9	972	0.0136412	0.0231284
KN151900.1	1020000	1040000	0.0543741	1278.34	1006	1.00523e-08	0.00338309
KN151900.1	1140000	1160000	0.0537737	313.788	226	9.92923e-05	-0.0337194
KN151900.1	720000	740000	0.0536851	716.614	550	2.01109e-06	-0.0391993
KN151900.1	1120000	1140000	0.0532261	773.324	680	0.00731973	-0.0675583
KN151900.1	160000	180000	0.0531935	395.692	302	0.0002297	-0.069575
KN151900.1	1180000	1200000	0.0528823	665.999	732	0.960978	-0.0888043
KN151900.1	1420000	1440000	0.0524303	830.22	768	0.0589655	-0.116739
KN151900.1	1080000	1100000	0.0522764	324.006	294	0.110302	-0.126252
KN151900.1	700000	720000	0.0521473	412.924	326	0.000770097	-0.134225
KN151900.1	1460000	1480000	0.0514909	670.186	592	0.0139585	-0.17479
KN151900.1	1580000	1600000	0.0512437	332.043	334	0.519969	-0.190069
KN151900.1	1280000	1300000	0.0511225	712.492	782	0.963717	-0.197558
KN151900.1	1700000	1720000	0.051097	869.447	888	0.665494	-0.199134
KN151900.1	1240000	1260000	0.0509896	790.993	816	0.72871	-0.205766
KN151900.1	640000	660000	0.0508276	822.112	646	2.91934e-06	-0.215782
KN151900.1	1340000	1360000	0.0500768	550.428	572	0.734414	-0.262177
KN151900.1	1800000	1820000	0.0490696	565.014	550	0.319644	-0.324419
KN151900.1	420000	440000	0.0489998	166.248	130	0.0175128	-0.328733
KN151900.1	1220000	1240000	0.0488633	747.86	816	0.957236	-0.337166
KN151900.1	1520000	1540000	0.0484982	169.811	156	0.212595	-0.35973
KN151900.1	300000	320000	0.0483716	189.558	202	0.72537	-0.367551
KN151900.1	460000	480000	0.0481903	218.108	160	0.00154741	-0.378757
KN151900.1	940000	960000	0.0479217	865.589	740	0.000924978	-0.395351
KN151900.1	480000	500000	0.0478541	249.957	234	0.225983	-0.399532
KN151900.1	1200000	1220000	0.0476003	1260.44	1378	0.989093	-0.415215
KN151900.1	1400000	1420000	0.0472169	1139.91	1074	0.0795091	-0.438907
KN151900.1	660000	680000	0.047134	537.172	474	0.0233785	-0.444032
KN151900.1	1540000	1560000	0.0467563	143.767	160	0.816606	-0.467372
KN151900.1	1160000	1180000	0.0467514	279.103	348	0.997293	-0.467672
KN151900.1	760000	780000	0.0458571	878.6	742	0.000381129	-0.522939
KN151900.1	800000	820000	0.045835	394.83	326	0.00535569	-0.524304
KN151900.1	1360000	1380000	0.045275	1055.91	1116	0.899972	-0.55891
KN151900.1	1500000	1520000	0.045186	305.866	250	0.00907245	-0.564409
KN151900.1	1440000	1460000	0.0451447	811.831	904	0.987133	-0.566963
KN151900.1	180000	200000	0.0448784	383.457	382	0.469404	-0.58342
KN151900.1	100000	120000	0.0447885	654.638	618	0.148918	-0.588973
KN151900.1	1040000	1060000	0.0445167	472.077	398	0.00618062	-0.605771
KN151900.1	1100000	1120000	0.0444921	343.109	354	0.651162	-0.607288
KN151900.1	120000	140000	0.0439339	810.508	648	1.32266e-05	-0.641783
KN151900.1	360000	380000	0.0437361	231.955	238	0.598259	-0.654011
KN151900.1	1560000	1580000	0.0433826	394.963	448	0.965965	-0.675852
KN151900.1	1600000	1620000	0.042677	334.627	342	0.601965	-0.719458
KN151900.1	260000	280000	0.0422692	364.386	390	0.81964	-0.744656
KN151900.1	1000000	1020000	0.0419631	912.324	912	0.490744	-0.763575
KN151900.1	680000	700000	0.0416999	576.483	554	0.246208	-0.779839
KN151900.1	880000	900000	0.0415031	886.112	874	0.380454	-0.791999
KN151900.1	1720000	1740000	0.0411413	769.382	1012	1	-0.814359
KN151900.1	200000	220000	0.0407433	298.345	296	0.450856	-0.838953
KN151900.1	920000	940000	0.040094	762.593	704	0.0620445	-0.879078
KN151900.1	620000	640000	0.0399935	302.977	316	0.691005	-0.88529
KN151900.1	140000	160000	0.0397002	710.45	660	0.0848854	-0.903411
KN151900.1	40000	60000	0.039312	386.99	362	0.175455	-0.927401
KN151900.1	320000	340000	0.0388982	262.754	266	0.544727	-0.952972
KN151900.1	740000	760000	0.0382822	716.08	656	0.0516714	-0.991043
KN151900.1	1740000	1760000	0.0382703	904.336	1050	0.999556	-0.991773
KN151900.1	1480000	1500000	0.0378404	286.825	276	0.314494	-1.01834
KN151900.1	1060000	1080000	0.0374651	580.207	560	0.268767	-1.04153
KN151900.1	900000	920000	0.0373701	518.357	600	0.992929	-1.0474
KN151900.1	980000	1000000	0.0362936	1043.33	996	0.144803	-1.11393
KN151900.1	780000	800000	0.0361507	322.302	362	0.934223	-1.12276
KN151900.1	860000	880000	0.0359262	787.456	752	0.179467	-1.13663
KN151900.1	280000	300000	0.0356768	328.769	326	0.446617	-1.15204
KN151900.1	1380000	1400000	0.0355315	529.129	644	0.999657	-1.16102
KN151900.1	840000	860000	0.0354345	396.029	382	0.299607	-1.16701
KN151900.1	1620000	1640000	0.0347944	369.335	366	0.441362	-1.20657
KN151900.1	220000	240000	0.033984	341.782	424	0.998679	-1.25666
KN151900.1	340000	360000	0.0337576	477.05	484	0.580428	-1.27064
KN151900.1	500000	520000	0.0336615	350.499	356	0.572286	-1.27658
KN151900.1	1640000	1660000	0.0334431	577.77	646	0.974457	-1.29008
KN151900.1	960000	980000	0.0325502	693.524	734	0.8552	-1.34526
KN151900.1	0	20000	0.0325231	262.016	294	0.910262	-1.34693
KN151900.1	400000	420000	0.0311551	307.567	340	0.896142	-1.43147
KN151900.1	80000	100000	0.0309754	276.217	278	0.518939	-1.44257
KN151900.1	820000	840000	0.0306563	282.224	314	0.900891	-1.46229
KN151900.1	60000	80000	0.0302504	377.408	432	0.9725	-1.48738
KN151900.1	560000	580000	0.0274704	532.107	574	0.893997	-1.65917
KN151900.1	20000	40000	0.0268652	580.53	638	0.949608	-1.69657
KN151900.1	580000	600000	0.0246812	788.022	792	0.533213	-1.83153
KN151901.1	860000	880000	0.0834948	101.465	104	0.552051	1.80294
KN151901.1	1420000	1440000	0.0770032	273.605	238	0.056233	1.40178
KN151901.1	1120000	1140000	0.0740884	184.206	162	0.111596	1.22165
KN151901.1	700000	720000	0.0740292	464.108	428	0.110537	1.218
KN151901.1	1660000	1680000	0.0738329	258.061	250	0.34959	1.20586
KN151901.1	640000	660000	0.0733627	724.679	688	0.161175	1.17681
KN151901.1	720000	740000	0.0692255	570.941	522	0.0680776	0.921142
KN151901.1	660000	680000	0.0688914	365.859	352	0.29436	0.900495
KN151901.1	300000	320000	0.066438	278.186	170	3.17096e-07	0.748888
KN151901.1	1440000	1460000	0.0664074	653.756	698	0.883409	0.746994
KN151901.1	1500000	1520000	0.0658932	411.702	430	0.729139	0.715218
KN151901.1	1040000	1060000	0.0645736	118.745	122	0.566508	0.633672
KN151901.1	780000	800000	0.0644558	508.435	592	0.994356	0.626396
KN151901.1	420000	440000	0.0641424	514.614	462	0.0454243	0.607024
KN151901.1	740000	760000	0.0638985	420.725	470	0.950026	0.591957
KN151901.1	1540000	1560000	0.0630931	827.392	836	0.577269	0.542186
KN151901.1	1320000	1340000	0.0630274	438.378	430	0.379593	0.538126
KN151901.1	20000	40000	0.0624111	191.992	188	0.405648	0.500036
KN151901.1	1080000	1100000	0.062302	657.934	542	0.000454273	0.493297
KN151901.1	440000	460000	0.0618476	431.791	490	0.972388	0.465218
KN151901.1	260000	280000	0.0612255	70.7538	66	0.322055	0.426775
KN151901.1	1360000	1380000	0.0602758	1501.88	1414	0.0513497	0.368087
KN151901.1	1100000	1120000	0.0602615	518.891	484	0.132022	0.367198
KN151901.1	1460000	1480000	0.0602094	595.635	664	0.972954	0.363983
KN151901.1	1240000	1260000	0.0600831	226.583	208	0.179377	0.356176
KN151901.1	1560000	1580000	0.0599235	579.333	588	0.592715	0.346315
KN151901.1	1380000	1400000	0.0598476	1183.41	1104	0.0479336	0.34162
KN151901.1	540000	560000	0.0591194	227.777	248	0.816954	0.296625
KN151901.1	480000	500000	0.0588568	731.107	688	0.123731	0.280395
KN151901.1	1280000	1300000	0.0587612	1028	968	0.088275	0.274488
KN151901.1	680000	700000	0.0587297	272.812	320	0.973753	0.272542
KN151901.1	1260000	1280000	0.0586807	777.946	804	0.738979	0.269511
KN151901.1	320000	340000	0.0585697	312.099	314	0.519689	0.262655
KN151901.1	600000	620000	0.0580625	170.265	188	0.818694	0.23131
KN151901.1	1300000	1320000	0.0576893	912.034	906	0.437588	0.208251
KN151901.1	1580000	1600000	0.0566463	855.476	816	0.163966	0.143793
KN151901.1	360000	380000	0.0565811	669.261	774	0.997244	0.139765
KN151901.1	120000	140000	0.0563907	212.117	240	0.902313	0.127997
KN151901.1	1520000	1540000	0.0562728	864.781	872	0.562526	0.120714
KN151901.1	1020000	1040000	0.0558252	465.971	478	0.644592	0.093052
KN151901.1	1640000	1660000	0.0555096	300.244	316	0.729342	0.0735525
KN151901.1	380000	400000	0.054913	579.38	628	0.917744	0.0366803
KN151901.1	760000	780000	0.0548813	588.856	662	0.980815	0.0347212
KN151901.1	1620000	1640000	0.054823	939.293	824	0.00313152	0.0311202
KN151901.1	400000	420000	0.0545945	607.078	704	0.996471	0.0170035
KN151901.1	1200000	1220000	0.054583	640.222	746	0.997897	0.0162883
KN151901.1	280000	300000	0.0543882	435.768	512	0.993628	0.00425288
KN151901.1	1160000	1180000	0.0538883	915.584	860	0.0920211	-0.0266413
KN151901.1	60000	80000	0.0534014	445.374	390	0.0274583	-0.056726
KN151901.1	1220000	1240000	0.053327	841.253	866	0.720502	-0.0613281
KN151901.1	500000	520000	0.0532539	217.026	244	0.892275	-0.0658445
KN151901.1	1600000	1620000	0.0527365	676.323	766	0.991106	-0.0978199
KN151901.1	980000	1000000	0.0525689	444.023	432	0.334355	-0.108177
KN151901.1	520000	540000	0.052559	505.325	554	0.931532	-0.108785
KN151901.1	1340000	1360000	0.0524832	436.4	494	0.970458	-0.113472
KN151901.1	140000	160000	0.0522522	826.275	856	0.761379	-0.127746
KN151901.1	1180000	1200000	0.0518359	770.799	744	0.240783	-0.153472
KN151901.1	460000	480000	0.0514918	899.563	966	0.937281	-0.174737
KN151901.1	960000	980000	0.0509159	674.187	706	0.800066	-0.210322
KN151901.1	580000	600000	0.0509057	384.609	398	0.675933	-0.210954
KN151901.1	1000000	1020000	0.049505	552.234	574	0.73597	-0.297513
KN151901.1	1480000	1500000	0.0485638	731.819	824	0.990481	-0.355673
KN151901.1	1060000	1080000	0.0483577	257.371	252	0.394647	-0.368408
KN151901.1	80000	100000	0.0481789	185.03	172	0.235371	-0.379462
KN151901.1	40000	60000	0.0476402	228.665	214	0.234125	-0.412747
KN151901.1	620000	640000	0.0475387	266.342	290	0.837076	-0.41902
KN151901.1	560000	580000	0.0474903	807.521	940	0.999304	-0.422011
KN151901.1	920000	940000	0.0467297	580.143	550	0.18068	-0.469012
KN151901.1	800000	820000	0.0466193	409.926	406	0.436166	-0.475837
KN151901.1	160000	180000	0.0460474	293.752	380	0.999635	-0.511178
KN151901.1	1140000	1160000	0.0458212	418.076	418	0.489758	-0.525157
KN151901.1	100000	120000	0.0448374	163.518	174	0.704594	-0.585952
KN151901.1	1400000	1420000	0.0445715	707.229	694	0.355419	-0.602386
KN151901.1	900000	920000	0.043614	195.846	252	0.996378	-0.661556
KN151901.1	340000	360000	0.041823	952.662	1166	0.999999	-0.772229
KN151901.1	200000	220000	0.0390811	34.7454	56	0.98853	-0.941671
KN151901.1	0	20000	0.0387278	383.105	356	0.15483	-0.963503
KN151901.1	180000	200000	0.0387252	474.438	642	1	-0.963664
KN151901.1	940000	960000	0.0355449	247.669	258	0.666971	-1.16019
KN151901.1	880000	900000	0.0354776	350.554	342	0.363231	-1.16436
KN151901.1	840000	860000	0.0288781	42.5418	74	0.998762	-1.57218
KN151902.1	20000	40000	0.074165	283.515	268	0.246265	1.22639
KN151902.1	1320000	1340000	0.0710658	51.3442	42	0.152918	1.03487
KN151902.1	300000	320000	0.0663312	606.616	622	0.663074	0.742283
KN151902.1	1620000	1640000	0.0637001	60.5815	64	0.598116	0.579692
KN151902.1	1340000	1360000	0.0632431	695.176	608	0.00800979	0.551456
KN151902.1	40000	60000	0.0627982	1245.39	1132	0.0101238	0.523963
KN151902.1	1460000	1480000	0.0611333	889.414	686	2.27343e-07	0.421073
KN151902.1	220000	240000	0.0604526	407.363	380	0.16018	0.379011
KN151902.1	140000	160000	0.0601173	598.7	488	0.000438735	0.358287
KN151902.1	1200000	1220000	0.0589285	525.715	436	0.00202723	0.284825
KN151902.1	1240000	1260000	0.0586895	301.72	226	0.000561696	0.270056
KN151902.1	340000	360000	0.0579178	838.76	808	0.21999	0.222371
KN151902.1	1500000	1520000	0.0575234	869.542	658	5.17503e-08	0.197997
KN151902.1	260000	280000	0.0574165	830.912	786	0.129533	0.191387
KN151902.1	0	20000	0.0565006	859.37	952	0.985389	0.134794
KN151902.1	80000	100000	0.0563724	1569.72	1304	4.80479e-07	0.126868
KN151902.1	180000	200000	0.0561466	1072.82	944	0.00215228	0.112918
KN151902.1	1480000	1500000	0.0554207	282.001	258	0.145797	0.0680547
KN151902.1	960000	980000	0.0546285	579.638	492	0.00385836	0.0191021
KN151902.1	1400000	1420000	0.0541973	682.697	600	0.0105925	-0.00754407
KN151902.1	240000	260000	0.0534893	956.284	994	0.800059	-0.0512987
KN151902.1	1280000	1300000	0.0528715	274.143	230	0.0244116	-0.0894723
KN151902.1	1300000	1320000	0.0527759	117.041	94	0.0539526	-0.0953818
KN151902.1	280000	300000	0.0515908	992.776	948	0.15202	-0.168614
KN151902.1	1260000	1280000	0.0504278	339.278	260	0.000678127	-0.240483
KN151902.1	1520000	1540000	0.0502577	604.55	582	0.250769	-0.250998
KN151902.1	1360000	1380000	0.0501144	727.165	714	0.357974	-0.259855
KN151902.1	620000	640000	0.0500282	287.6	270	0.220626	-0.265183
KN151902.1	780000	800000	0.0498866	263.461	254	0.32846	-0.273933
KN151902.1	60000	80000	0.0494702	1254.5	1172	0.0465403	-0.299662
KN151902.1	1380000	1400000	0.0494544	384.229	368	0.269572	-0.300637
KN151902.1	320000	340000	0.0493919	661.017	674	0.632214	-0.3045
KN151902.1	360000	380000	0.0488986	301.182	310	0.629563	-0.334988
KN151902.1	100000	120000	0.048677	1058.9	1056	0.469109	-0.34868
KN151902.1	1420000	1440000	0.047902	588.246	628	0.870211	-0.396573
KN151902.1	1600000	1620000	0.0470381	176.429	224	0.991752	-0.449955
KN151902.1	880000	900000	0.0462744	327.639	298	0.114471	-0.497153
KN151902.1	1640000	1660000	0.045452	84.3864	78	0.290798	-0.547974
KN151902.1	1440000	1460000	0.0453221	668.088	714	0.889579	-0.555998
KN151902.1	440000	460000	0.0440141	219.79	236	0.768239	-0.636827
KN151902.1	1580000	1600000	0.0439966	557.033	510	0.0734755	-0.637909
KN151902.1	1560000	1580000	0.0436151	740.699	708	0.191171	-0.661489
KN151902.1	540000	560000	0.0435399	241.229	234	0.358852	-0.666135
KN151902.1	160000	180000	0.0434301	682.232	604	0.0146503	-0.672918
KN151902.1	1180000	1200000	0.0434103	714.174	712	0.470017	-0.674141
KN151902.1	1540000	1560000	0.0430956	483.773	434	0.0493425	-0.693587
KN151902.1	940000	960000	0.0415264	470.759	474	0.533401	-0.790558
KN151902.1	1100000	1120000	0.041051	296.419	292	0.417035	-0.819937
KN151902.1	980000	1000000	0.0404997	403.766	432	0.831348	-0.854007
KN151902.1	1120000	1140000	0.0400221	278.624	290	0.673974	-0.883522
KN151902.1	200000	220000	0.0397825	562.445	588	0.769364	-0.898329
KN151902.1	680000	700000	0.0392854	421.884	442	0.746853	-0.929046
KN151902.1	820000	840000	0.0391336	336.222	358	0.789862	-0.938424
KN151902.1	860000	880000	0.039085	326.327	376	0.969489	-0.941427
KN151902.1	1060000	1080000	0.038761	500.874	532	0.829695	-0.961452
KN151902.1	640000	660000	0.0381502	206.319	190	0.198139	-0.999195
KN151902.1	900000	920000	0.0377609	387.439	412	0.802307	-1.02326
KN151902.1	740000	760000	0.0377599	579.263	612	0.824795	-1.02331
KN151902.1	1220000	1240000	0.037731	162.476	172	0.686927	-1.0251
KN151902.1	760000	780000	0.037717	587.672	694	0.998633	-1.02597
KN151902.1	920000	940000	0.0372304	229.129	274	0.977455	-1.05604
KN151902.1	1160000	1180000	0.0372185	424.383	428	0.540296	-1.05677
KN151902.1	1000000	1020000	0.0367361	386.41	392	0.570156	-1.08658
KN151902.1	120000	140000	0.0366997	632.501	786	0.999983	-1.08883
KN151902.1	1040000	1060000	0.0357786	351.501	382	0.866484	-1.14575
KN151902.1	460000	480000	0.0356066	304.529	322	0.750142	-1.15638
KN151902.1	700000	720000	0.0352384	128.577	134	0.615998	-1.17914
KN151902.1	1140000	1160000	0.0349612	351.536	390	0.919429	-1.19627
KN151902.1	1080000	1100000	0.0346514	292.723	322	0.877821	-1.21541
KN151902.1	560000	580000	0.0336282	92.9666	106	0.812839	-1.27864
KN151902.1	840000	860000	0.0321115	458.356	562	0.99949	-1.37237
KN151902.1	720000	740000	0.031755	279.342	324	0.965285	-1.3944
KN151902.1	580000	600000	0.0309682	184.03	202	0.812889	-1.44302
KN151902.1	800000	820000	0.0302512	252.364	276	0.843193	-1.48733
KN151902.1	420000	440000	0.0300285	64.5515	104	0.99915	-1.50109
KN151902.1	1020000	1040000	0.0296944	631.844	666	0.824854	-1.52173
KN151902.1	480000	500000	0.027454	179.908	196	0.788786	-1.66019
KN151902.1	660000	680000	0.027302	351.255	456	0.999913	-1.66958
KN151902.1	400000	420000	0.0257671	35.4968	46	0.868774	-1.76443
KN151902.1	600000	620000	0.0244905	51.2843	82	0.996867	-1.84331
KN151902.1	520000	540000	0.0233764	18.7411	40	0.998319	-1.91216
KN151903.1	1260000	1280000	0.104263	164.423	124	0.00883138	3.08631
KN151903.1	1060000	1080000	0.100187	184.734	154	0.0460832	2.83445
KN151903.1	480000	500000	0.0851328	589.885	436	1.16864e-06	1.90416
KN151903.1	1040000	1060000	0.0827167	236.706	232	0.402105	1.75485
KN151903.1	980000	1000000	0.0824527	306.039	270	0.0648616	1.73854
KN151903.1	860000	880000	0.0822035	171.558	140	0.0359681	1.72314
KN151903.1	1000000	1020000	0.0811953	203.43	198	0.380615	1.66083
KN151903.1	300000	320000	0.0788278	980.172	822	0.000111334	1.51453
KN151903.1	660000	680000	0.0787955	655.717	524	7.51175e-05	1.51253
KN151903.1	1440000	1460000	0.0785225	455.483	426	0.156154	1.49566
KN151903.1	260000	280000	0.0757776	421.968	344	0.00256627	1.32604
KN151903.1	1080000	1100000	0.0734069	443.705	460	0.699043	1.17954
KN151903.1	0	20000	0.0729594	53.1587	54	0.506817	1.15188
KN151903.1	1460000	1480000	0.0724917	904.324	808	0.0100767	1.12298
KN151903.1	1100000	1120000	0.0714451	160.843	170	0.680641	1.05831
KN151903.1	1180000	1200000	0.0709404	177.017	188	0.706527	1.02712
KN151903.1	360000	380000	0.0706961	476.555	492	0.683067	1.01202
KN151903.1	560000	580000	0.0705923	571.361	524	0.0747148	1.00561
KN151903.1	1020000	1040000	0.0704415	368.754	388	0.751314	0.996288
KN151903.1	1480000	1500000	0.0686419	292.28	290	0.45142	0.885077
KN151903.1	900000	920000	0.0683723	208.352	196	0.259543	0.868421
KN151903.1	1160000	1180000	0.0675093	99.2147	100	0.503382	0.815088
KN151903.1	960000	980000	0.0672285	405.447	412	0.581699	0.797737
KN151903.1	540000	560000	0.0671943	467.109	418	0.0485575	0.795625
KN151903.1	20000	40000	0.0670623	522.149	490	0.152323	0.787465
KN151903.1	1200000	1220000	0.0656926	349.141	276	0.00185475	0.702822
KN151903.1	440000	460000	0.0655657	498.624	488	0.359821	0.694982
KN151903.1	1120000	1140000	0.0645293	95.058	120	0.954824	0.630933
KN151903.1	400000	420000	0.0631955	720.981	724	0.52469	0.54851
KN151903.1	720000	740000	0.062794	566.251	484	0.00573039	0.523703
KN151903.1	780000	800000	0.0624434	401.682	454	0.962906	0.502034
KN151903.1	380000	400000	0.0621865	170.793	180	0.676697	0.486156
KN151903.1	800000	820000	0.0620784	508.53	526	0.699888	0.479479
KN151903.1	1400000	1420000	0.062024	408.634	372	0.0924887	0.476118
KN151903.1	1360000	1380000	0.0609932	719.756	722	0.51658	0.412416
KN151903.1	1220000	1240000	0.0595531	782.162	742	0.148812	0.323426
KN151903.1	520000	540000	0.0587407	561.022	606	0.904241	0.273222
KN151903.1	1380000	1400000	0.0584273	412.539	460	0.945187	0.253856
KN151903.1	80000	100000	0.0583351	1385.87	1382	0.465618	0.248157
KN151903.1	500000	520000	0.0582575	512.065	516	0.540638	0.243359
KN151903.1	280000	300000	0.057485	903.485	940	0.798954	0.195623
KN151903.1	920000	940000	0.0568654	464.315	532	0.984204	0.157337
KN151903.1	1140000	1160000	0.0563554	380.103	416	0.895972	0.125818
KN151903.1	320000	340000	0.0560867	625.297	618	0.41072	0.109215
KN151903.1	700000	720000	0.0557773	549.092	596	0.91568	0.090094
KN151903.1	820000	840000	0.0553489	669.217	676	0.566291	0.0636231
KN151903.1	680000	700000	0.0553074	484.432	544	0.968272	0.0610573
KN151903.1	1420000	1440000	0.0550486	694.548	768	0.972592	0.0450639
KN151903.1	340000	360000	0.0550169	668.473	738	0.968016	0.0431061
KN151903.1	460000	480000	0.0548368	208.02	266	0.996474	0.0319727
KN151903.1	200000	220000	0.0543183	890.906	966	0.959034	-6.84647e-05
KN151903.1	940000	960000	0.0534623	788.912	870	0.976799	-0.052962
KN151903.1	1240000	1260000	0.0531494	449.736	414	0.109184	-0.0722983
KN151903.1	620000	640000	0.0528041	139.305	162	0.901046	-0.0936385
KN151903.1	240000	260000	0.0525892	882.855	974	0.982914	-0.106919
KN151903.1	120000	140000	0.0522371	543.724	548	0.543532	-0.128677
KN151903.1	640000	660000	0.0517996	497.898	590	0.997563	-0.155713
KN151903.1	580000	600000	0.05143	605.847	636	0.799662	-0.178556
KN151903.1	140000	160000	0.0511269	1146.71	1204	0.879575	-0.197287
KN151903.1	40000	60000	0.051118	908.276	1066	0.999832	-0.197834
KN151903.1	840000	860000	0.0510593	580.611	680	0.997603	-0.201464
KN151903.1	220000	240000	0.049231	1427.46	1630	0.99989	-0.314444
KN151903.1	880000	900000	0.0491123	81.1937	122	0.998328	-0.321782
KN151903.1	1320000	1340000	0.048347	573.17	628	0.942445	-0.369074
KN151903.1	1520000	1540000	0.0479604	773.569	716	0.0668275	-0.392965
KN151903.1	420000	440000	0.0479083	290.994	336	0.963619	-0.396184
KN151903.1	160000	180000	0.0472003	1542.54	1642	0.960822	-0.439936
KN151903.1	100000	120000	0.0468596	1398.56	1540	0.99559	-0.460989
KN151903.1	740000	760000	0.044827	550.471	654	0.998696	-0.586597
KN151903.1	1280000	1300000	0.0438404	155.089	166	0.717569	-0.647562
KN151903.1	1500000	1520000	0.0433785	190.423	232	0.97871	-0.676107
KN151903.1	180000	200000	0.0429682	618.684	850	1	-0.701465
KN151903.1	760000	780000	0.0421928	616.828	690	0.978612	-0.749381
KN151903.1	60000	80000	0.0401023	867.731	1034	0.999943	-0.878563
KN151903.1	1300000	1320000	0.033685	515.048	508	0.404781	-1.27513
KN151903.1	600000	620000	0.0261094	50.7584	62	0.845438	-1.74328
KN151904.1	260000	280000	0.0958247	407.666	344	0.0102547	2.56488
KN151904.1	420000	440000	0.0888362	431.946	338	0.000405172	2.13301
KN151904.1	0	20000	0.0885964	134.442	114	0.0927581	2.11819
KN151904.1	280000	300000	0.0811298	400.805	356	0.0506914	1.65679
KN151904.1	1300000	1320000	0.0797956	715.878	652	0.0415863	1.57434
KN151904.1	460000	480000	0.0780863	324.181	314	0.33414	1.46871
KN151904.1	580000	600000	0.0767193	765.729	660	0.00266902	1.38423
KN151904.1	660000	680000	0.0759205	478.299	416	0.0186083	1.33487
KN151904.1	760000	780000	0.0754235	513.948	470	0.0788856	1.30416
KN151904.1	400000	420000	0.0747059	225.126	196	0.0753269	1.25981
KN151904.1	240000	260000	0.0735989	124.05	132	0.6766	1.19141
KN151904.1	500000	520000	0.0727325	492.195	480	0.340255	1.13786
KN151904.1	560000	580000	0.0718973	1018.91	956	0.0773069	1.08625
KN151904.1	520000	540000	0.0712559	195.633	220	0.880092	1.04661
KN151904.1	320000	340000	0.071041	121.343	138	0.842669	1.03334
KN151904.1	700000	720000	0.0696089	830.953	742	0.0125476	0.944834
KN151904.1	1000000	1020000	0.0692765	537.02	530	0.407053	0.924297
KN151904.1	680000	700000	0.0669578	550.206	536	0.326198	0.781007
KN151904.1	440000	460000	0.0666584	380.079	366	0.295139	0.762505
KN151904.1	1280000	1300000	0.0661987	909.699	914	0.533934	0.734096
KN151904.1	960000	980000	0.0656158	491.348	522	0.828221	0.698077
KN151904.1	1240000	1260000	0.0654541	806.061	818	0.610309	0.688084
KN151904.1	1340000	1360000	0.0653134	1192.76	1078	0.00812726	0.67939
KN151904.1	1460000	1480000	0.0649419	832.474	858	0.727837	0.656433
KN151904.1	780000	800000	0.0641606	394.856	424	0.841751	0.60815
KN151904.1	1260000	1280000	0.0636362	555.26	536	0.273701	0.575743
KN151904.1	540000	560000	0.063561	304.83	352	0.967016	0.5711
KN151904.1	1320000	1340000	0.0634925	1752.56	1390	9.5748e-11	0.566863
KN151904.1	1060000	1080000	0.0633002	566.154	518	0.0704242	0.55498
KN151904.1	900000	920000	0.0628822	453.958	486	0.848432	0.52915
KN151904.1	1080000	1100000	0.0625671	879.494	884	0.536448	0.509681
KN151904.1	620000	640000	0.0624242	324.57	338	0.690685	0.50085
KN151904.1	1400000	1420000	0.0621887	1025.71	1028	0.514317	0.486294
KN151904.1	880000	900000	0.0616507	659.321	644	0.32921	0.45305
KN151904.1	640000	660000	0.060747	620.665	578	0.106615	0.3972
KN151904.1	1220000	1240000	0.0604102	832.272	808	0.269477	0.376387
KN151904.1	1100000	1120000	0.0602913	1174.11	1140	0.235385	0.369042
KN151904.1	980000	1000000	0.0602676	652.789	698	0.888626	0.367579
KN151904.1	100000	120000	0.0602356	937.343	836	0.00817589	0.365602
KN151904.1	1380000	1400000	0.0601825	707.677	706	0.475149	0.362316
KN151904.1	220000	240000	0.0598201	570.493	552	0.284173	0.339926
KN151904.1	340000	360000	0.0596698	590.877	606	0.662343	0.330633
KN151904.1	1520000	1540000	0.0594964	565.986	626	0.958588	0.31992
KN151904.1	740000	760000	0.0591389	799.625	708	0.0092691	0.297828
KN151904.1	1200000	1220000	0.0591166	560.463	562	0.510372	0.296452
KN151904.1	1040000	1060000	0.0586159	966.342	928	0.185808	0.265507
KN151904.1	360000	380000	0.0584001	564.488	522	0.0965614	0.252172
KN151904.1	1360000	1380000	0.0579397	798.213	870	0.960339	0.223722
KN151904.1	940000	960000	0.0567687	480.422	584	0.999339	0.15136
KN151904.1	20000	40000	0.0556296	28.7199	24	0.23085	0.0809656
KN151904.1	1440000	1460000	0.0555013	925.983	1040	0.995101	0.0730381
KN151904.1	1120000	1140000	0.0547536	1101.34	1168	0.918126	0.0268322
KN151904.1	1020000	1040000	0.0544712	840.826	868	0.739913	0.00938027
KN151904.1	480000	500000	0.0540982	326.63	368	0.940776	-0.0136701
KN151904.1	200000	220000	0.0535822	1241.88	1314	0.922262	-0.0455543
KN151904.1	600000	620000	0.0533031	683.711	770	0.988385	-0.0628058
KN151904.1	1480000	1500000	0.0528125	631.082	678	0.900875	-0.0931203
KN151904.1	1420000	1440000	0.0517826	1135.46	1272	0.997422	-0.156762
KN151904.1	160000	180000	0.0515898	506.01	462	0.0769336	-0.16868
KN151904.1	1180000	1200000	0.0514192	1556.99	1532	0.322401	-0.179222
KN151904.1	860000	880000	0.0506543	948.143	1042	0.982417	-0.226488
KN151904.1	920000	940000	0.0501417	276.48	314	0.937546	-0.258166
KN151904.1	300000	320000	0.0492988	92.5681	134	0.997524	-0.310254
KN151904.1	180000	200000	0.0489167	380.36	396	0.705214	-0.333866
KN151904.1	720000	740000	0.0488618	667.961	654	0.343948	-0.337261
KN151904.1	840000	860000	0.0484946	667.419	594	0.0193516	-0.35995
KN151904.1	1140000	1160000	0.0483612	882.717	972	0.981021	-0.368197
KN151904.1	1500000	1520000	0.0479333	452.8	514	0.975539	-0.394635
KN151904.1	1160000	1180000	0.047748	1329.02	1546	0.999978	-0.406087
KN151904.1	80000	100000	0.0462272	1311.99	1210	0.0211206	-0.50007
KN151904.1	60000	80000	0.0456552	673.026	658	0.333805	-0.535418
KN151904.1	120000	140000	0.0434178	1267.51	1058	8.58934e-06	-0.673678
KN151904.1	380000	400000	0.0427588	130.911	206	0.999989	-0.714402
KN151904.1	800000	820000	0.0400438	400.637	446	0.939564	-0.88218
KN151904.1	40000	60000	0.0394161	133.003	148	0.806172	-0.920969
KN151904.1	140000	160000	0.039267	554.409	632	0.988082	-0.930182
KN151904.1	820000	840000	0.0276818	234.346	178	0.00294772	-1.64611
KN151905.1	420000	440000	0.0831193	667.314	582	0.00803754	1.77973
KN151905.1	800000	820000	0.0772788	921.17	846	0.0365614	1.41881
KN151905.1	280000	300000	0.0756561	1069.32	946	0.003113	1.31853
KN151905.1	40000	60000	0.0723945	65.3827	50	0.0709054	1.11698
KN151905.1	380000	400000	0.0722556	1312.94	1168	0.00188541	1.10839
KN151905.1	400000	420000	0.0712907	371.817	364	0.37739	1.04877
KN151905.1	760000	780000	0.0711165	894.442	852	0.152056	1.038
KN151905.1	620000	640000	0.0709274	569.681	506	0.0259327	1.02632
KN151905.1	820000	840000	0.0686076	723.203	694	0.214488	0.882958
KN151905.1	1040000	1060000	0.0661187	798.064	634	9.37597e-06	0.729153
KN151905.1	1300000	1320000	0.0647942	27.8565	26	0.365558	0.647308
KN151905.1	700000	720000	0.0645226	725.154	734	0.584875	0.630518
KN151905.1	260000	280000	0.0640805	655.673	656	0.496264	0.603202
KN151905.1	660000	680000	0.0635398	689.433	734	0.879021	0.569791
KN151905.1	740000	760000	0.0633071	608.307	634	0.761994	0.555409
KN151905.1	720000	740000	0.0632006	933.405	956	0.693428	0.548826
KN151905.1	580000	600000	0.0622753	485.197	582	0.998615	0.491646
KN151905.1	0	20000	0.06124	192.333	210	0.803644	0.427668
KN151905.1	1440000	1460000	0.0604873	139.503	114	0.0525457	0.381156
KN151905.1	340000	360000	0.0602771	949.777	932	0.335573	0.368164
KN151905.1	780000	800000	0.0601943	445.361	474	0.823249	0.36305
KN151905.1	300000	320000	0.0595398	581.327	580	0.476672	0.322603
KN151905.1	1320000	1340000	0.0582172	361.801	386	0.806676	0.240869
KN151905.1	540000	560000	0.0581078	813.49	782	0.211096	0.23411
KN151905.1	360000	380000	0.0575032	1488.04	1380	0.021806	0.196751
KN151905.1	200000	220000	0.0571885	664.528	746	0.985143	0.177302
KN151905.1	680000	700000	0.0568929	638.817	694	0.933756	0.159032
KN151905.1	520000	540000	0.056157	916.088	1010	0.983947	0.113555
KN151905.1	560000	580000	0.0555605	1001.05	1094	0.978929	0.0766982
KN151905.1	480000	500000	0.0554638	1088.51	1172	0.960239	0.0707221
KN151905.1	500000	520000	0.0547328	463.913	514	0.94465	0.0255444
KN151905.1	840000	860000	0.0546023	801.855	526	8.30447e-14	0.0174816
KN151905.1	1420000	1440000	0.0531423	418.991	300	6.53439e-06	-0.0727382
KN151905.1	220000	240000	0.0527621	304.048	354	0.97431	-0.0962341
KN151905.1	640000	660000	0.0524906	482.922	594	0.999697	-0.113011
KN151905.1	440000	460000	0.0515798	651.539	734	0.986823	-0.169294
KN151905.1	860000	880000	0.0506231	415.134	340	0.00328477	-0.228419
KN151905.1	100000	120000	0.0504501	216.638	224	0.625556	-0.239106
KN151905.1	1220000	1240000	0.049319	625.825	546	0.00998372	-0.309006
KN151905.1	900000	920000	0.0490689	529.295	492	0.118749	-0.324463
KN151905.1	980000	1000000	0.0487594	448.182	396	0.0357784	-0.343589
KN151905.1	1260000	1280000	0.0483965	65.1848	64	0.435274	-0.366014
KN151905.1	80000	100000	0.0476314	23.9345	26	0.579711	-0.413294
KN151905.1	600000	620000	0.0475931	698.553	956	1	-0.415657
KN151905.1	240000	260000	0.0473803	438.505	426	0.327403	-0.428808
KN151905.1	1280000	1300000	0.0471804	637.755	552	0.00660555	-0.441165
KN151905.1	460000	480000	0.0471395	836.926	944	0.994592	-0.44369
KN151905.1	1000000	1020000	0.0466097	733.532	764	0.780223	-0.476432
KN151905.1	1180000	1200000	0.0463053	468.228	466	0.462279	-0.495241
KN151905.1	880000	900000	0.0461941	449.566	410	0.0864868	-0.502113
KN151905.1	1060000	1080000	0.0455447	483.208	476	0.399732	-0.542242
KN151905.1	320000	340000	0.0451126	720.247	778	0.931224	-0.568945
KN151905.1	940000	960000	0.0446533	152.737	144	0.293258	-0.597329
KN151905.1	1240000	1260000	0.0445761	276.073	270	0.386662	-0.602102
KN151905.1	1100000	1120000	0.0439453	439.336	480	0.908203	-0.641083
KN151905.1	1480000	1500000	0.043712	45.6223	52	0.721341	-0.6555
KN151905.1	1020000	1040000	0.0436642	715.257	710	0.437682	-0.658451
KN151905.1	140000	160000	0.0435812	150.459	122	0.0410373	-0.66358
KN151905.1	180000	200000	0.0434225	275.89	252	0.144177	-0.673388
KN151905.1	1340000	1360000	0.0426809	39.3959	58	0.970825	-0.719215
KN151905.1	1140000	1160000	0.0426584	564.976	578	0.642943	-0.720605
KN151905.1	960000	980000	0.0423145	507.89	482	0.200237	-0.741857
KN151905.1	920000	940000	0.0412792	663.673	566	0.00279764	-0.805836
KN151905.1	1200000	1220000	0.0409512	668.843	680	0.612603	-0.826108
KN151905.1	1120000	1140000	0.039338	450.468	528	0.993667	-0.925794
KN151905.1	1080000	1100000	0.0392477	456.512	498	0.908523	-0.931373
KN151905.1	60000	80000	0.0380499	97.4498	90	0.277582	-1.00539
KN151905.1	1380000	1400000	0.0368092	175.467	168	0.330797	-1.08207
KN151905.1	160000	180000	0.0317838	225.107	214	0.287748	-1.39262
KN151905.1	1400000	1420000	0.0315562	198.897	164	0.0327958	-1.40668
KN151905.1	120000	140000	0.0279137	144.544	176	0.960142	-1.63178
KN151905.1	1460000	1480000	0.0273662	47.2052	58	0.843573	-1.66561
KN151905.1	1520000	1540000	0.0256803	86.8335	110	0.949658	-1.76979
KN151905.1	1500000	1520000	0.0236621	85.6479	132	0.999393	-1.89451
KN151905.1	1160000	1180000	0.0194256	41.3736	62	0.979731	-2.15631
KN151905.1	1360000	1380000	0.017508	146.072	156	0.704199	-2.27481
KN151906.1	780000	800000	0.0847981	370.868	310	0.00998187	1.88347
KN151906.1	1000000	1020000	0.0692108	427.836	414	0.309001	0.920236
KN151906.1	1240000	1260000	0.0688142	689.43	658	0.191797	0.895726
KN151906.1	1140000	1160000	0.068447	671.888	600	0.0218603	0.873035
KN151906.1	1220000	1240000	0.0666624	629.247	620	0.38966	0.762753
KN151906.1	720000	740000	0.0662469	675.858	730	0.924505	0.737077
KN151906.1	640000	660000	0.0662245	846.863	868	0.689856	0.735691
KN151906.1	1460000	1480000	0.0647827	50.0167	32	0.0222106	0.646597
KN151906.1	1160000	1180000	0.0628389	926.077	862	0.0639359	0.526474
KN151906.1	700000	720000	0.0611225	441.6	466	0.785732	0.42041
KN151906.1	620000	640000	0.0605355	481.692	542	0.970217	0.38413
KN151906.1	1100000	1120000	0.0605253	1005.35	918	0.0231459	0.383501
KN151906.1	1380000	1400000	0.0603687	104.848	114	0.718579	0.373825
KN151906.1	880000	900000	0.0600571	635.513	612	0.24741	0.354572
KN151906.1	740000	760000	0.058307	523.319	562	0.877251	0.246422
KN151906.1	1340000	1360000	0.0578972	795.949	802	0.553619	0.221095
KN151906.1	0	20000	0.0578075	335.309	312	0.174286	0.215555
KN151906.1	380000	400000	0.0574641	666.185	622	0.106925	0.194333
KN151906.1	160000	180000	0.0573639	719.599	494	1.2469e-10	0.18814
KN151906.1	280000	300000	0.057148	187.53	174	0.22879	0.174797
KN151906.1	940000	960000	0.0568315	347.094	330	0.248224	0.15524
KN151906.1	1080000	1100000	0.0559105	848.523	828	0.302729	0.0983272
KN151906.1	360000	380000	0.0557902	192.372	204	0.710144	0.0908892
KN151906.1	560000	580000	0.055728	781.514	810	0.757907	0.0870441
KN151906.1	980000	1000000	0.0545398	741.957	792	0.897608	0.0136214
KN151906.1	1260000	1280000	0.0541227	768.802	790	0.698928	-0.0121577
KN151906.1	420000	440000	0.0534515	520.675	532	0.629004	-0.0536316
KN151906.1	320000	340000	0.0531122	736.599	718	0.307064	-0.0745973
KN151906.1	900000	920000	0.0528747	1040.12	1076	0.778728	-0.0892792
KN151906.1	760000	780000	0.0525902	672.973	726	0.920642	-0.106858
KN151906.1	1300000	1320000	0.0525732	965.743	1016	0.868423	-0.107908
KN151906.1	40000	60000	0.0519965	518.932	418	0.000544584	-0.143549
KN151906.1	920000	940000	0.051083	620.181	656	0.838665	-0.199997
KN151906.1	800000	820000	0.0509867	690.106	746	0.928875	-0.205949
KN151906.1	1200000	1220000	0.0509159	847.068	854	0.560423	-0.210326
KN151906.1	1360000	1380000	0.050751	733.454	852	0.998653	-0.220515
KN151906.1	680000	700000	0.0502384	825.942	914	0.982742	-0.252193
KN151906.1	580000	600000	0.0501858	559.369	574	0.661232	-0.255439
KN151906.1	1060000	1080000	0.0500714	801.712	758	0.131604	-0.262509
KN151906.1	1120000	1140000	0.0500281	956.897	912	0.146855	-0.265188
KN151906.1	240000	260000	0.0496742	765.642	660	0.00268689	-0.287055
KN151906.1	1320000	1340000	0.0482221	844.814	802	0.142956	-0.376787
KN151906.1	400000	420000	0.0473309	599.822	666	0.968462	-0.431863
KN151906.1	1040000	1060000	0.0469891	536.371	544	0.583999	-0.452987
KN151906.1	1180000	1200000	0.0469467	909.296	856	0.100571	-0.455604
KN151906.1	540000	560000	0.0465294	233.802	218	0.220358	-0.48139
KN151906.1	300000	320000	0.0464885	259.064	280	0.810411	-0.483918
KN151906.1	820000	840000	0.046224	688.864	774	0.987179	-0.500266
KN151906.1	960000	980000	0.0462043	356.574	416	0.983984	-0.50148
KN151906.1	600000	620000	0.0458076	471.101	528	0.963864	-0.525998
KN151906.1	460000	480000	0.0456644	848.305	898	0.880837	-0.534846
KN151906.1	500000	520000	0.0450804	408.625	462	0.964566	-0.570939
KN151906.1	340000	360000	0.0447082	641.712	694	0.922538	-0.593937
KN151906.1	1280000	1300000	0.0444296	413.259	520	0.999805	-0.611153
KN151906.1	100000	120000	0.0434067	673.069	608	0.034209	-0.674365
KN151906.1	860000	880000	0.0433243	262.713	334	0.998446	-0.679458
KN151906.1	1420000	1440000	0.0428337	52.4102	74	0.973074	-0.709776
KN151906.1	520000	540000	0.0427947	744.776	802	0.926126	-0.712187
KN151906.1	1020000	1040000	0.0427548	347.433	412	0.990747	-0.714651
KN151906.1	140000	160000	0.0424912	765.162	654	0.00167773	-0.73094
KN151906.1	260000	280000	0.0403439	737.888	682	0.0678877	-0.863637
KN151906.1	120000	140000	0.0385751	610.129	566	0.0970302	-0.972943
KN151906.1	440000	460000	0.0384367	844.439	878	0.786802	-0.981493
KN151906.1	180000	200000	0.0380653	801.526	898	0.990553	-1.00445
KN151906.1	660000	680000	0.0379891	176.787	214	0.970105	-1.00915
KN151906.1	200000	220000	0.0377745	710.838	672	0.145084	-1.02241
KN151906.1	80000	100000	0.0363982	536.945	562	0.769976	-1.10747
KN151906.1	220000	240000	0.0359967	763.146	762	0.481485	-1.13228
KN151906.1	1500000	1520000	0.0330526	416.162	442	0.806208	-1.31421
KN151906.1	60000	80000	0.0324119	709.791	784	0.972552	-1.3538
KN151906.1	1440000	1460000	0.0273865	120.394	108	0.195437	-1.66435
KN151906.1	480000	500000	0.0258566	513.067	644	0.999954	-1.7589
KN151907.1	1120000	1140000	0.0747758	366.575	276	0.000210122	1.26413
KN151907.1	40000	60000	0.0743093	999.795	868	0.00121581	1.2353
KN151907.1	0	20000	0.0699995	671.893	628	0.109447	0.968976
KN151907.1	360000	380000	0.064379	517.928	402	8.04356e-05	0.621645
KN151907.1	1320000	1340000	0.0643553	409.677	392	0.259203	0.62018
KN151907.1	1500000	1520000	0.0641044	720.122	458	5.54001e-14	0.604679
KN151907.1	100000	120000	0.06368	598.688	568	0.180283	0.578452
KN151907.1	1480000	1500000	0.0635328	887.565	686	2.8306e-07	0.569358
KN151907.1	640000	660000	0.0631679	782.907	640	8.87874e-05	0.546804
KN151907.1	200000	220000	0.0621169	660.623	660	0.485846	0.481856
KN151907.1	860000	880000	0.0600962	1102.5	968	0.00163684	0.356984
KN151907.1	960000	980000	0.0598065	962.416	784	1.22323e-05	0.339084
KN151907.1	80000	100000	0.0595673	928.194	880	0.126256	0.324299
KN151907.1	1280000	1300000	0.0586992	755.028	678	0.0209059	0.270659
KN151907.1	140000	160000	0.0582605	643.269	630	0.348277	0.243545
KN151907.1	120000	140000	0.0580566	571.491	540	0.168422	0.230949
KN151907.1	1100000	1120000	0.0572361	977.111	848	0.00132891	0.180245
KN151907.1	160000	180000	0.0568823	533.146	594	0.964868	0.158376
KN151907.1	220000	240000	0.0561184	640.126	716	0.980434	0.111172
KN151907.1	280000	300000	0.0559888	947.234	754	1.90187e-06	0.103163
KN151907.1	1260000	1280000	0.0550026	1361.6	1244	0.0107083	0.0422198
KN151907.1	260000	280000	0.0543948	829.793	584	8.05406e-11	0.00465824
KN151907.1	1060000	1080000	0.054138	723.65	560	3.38503e-06	-0.0112107
KN151907.1	180000	200000	0.0537869	546.192	584	0.866818	-0.032909
KN151907.1	880000	900000	0.0530063	1030.58	982	0.137073	-0.0811459
KN151907.1	940000	960000	0.0524132	1117.44	998	0.00482021	-0.117796
KN151907.1	1220000	1240000	0.0523773	729.791	796	0.954576	-0.120017
KN151907.1	1460000	1480000	0.0520584	713.264	750	0.828229	-0.139718
KN151907.1	980000	1000000	0.0515117	1115.15	1126	0.585269	-0.173507
KN151907.1	840000	860000	0.0512522	256.175	218	0.0389705	-0.189544
KN151907.1	700000	720000	0.0512016	1168.57	1104	0.0865409	-0.192671
KN151907.1	1180000	1200000	0.0511325	471.9	560	0.99715	-0.196936
KN151907.1	1380000	1400000	0.0510443	868.295	848	0.306749	-0.202387
KN151907.1	1240000	1260000	0.0504472	719.921	798	0.977531	-0.239288
KN151907.1	240000	260000	0.0504471	591.001	632	0.877027	-0.239295
KN151907.1	60000	80000	0.0498728	944.596	1082	0.998946	-0.274782
KN151907.1	1340000	1360000	0.0492806	731.79	776	0.870184	-0.311382
KN151907.1	1420000	1440000	0.0487929	687.709	782	0.993252	-0.341518
KN151907.1	820000	840000	0.0486702	579.574	536	0.0939785	-0.349097
KN151907.1	1400000	1420000	0.0485826	266.653	326	0.992973	-0.354513
KN151907.1	660000	680000	0.0480316	983.517	1058	0.949937	-0.388563
KN151907.1	800000	820000	0.0479233	793.869	692	0.00424317	-0.395256
KN151907.1	1080000	1100000	0.0477808	788.24	680	0.0024754	-0.404063
KN151907.1	1020000	1040000	0.0470491	799.353	708	0.00943702	-0.449275
KN151907.1	1300000	1320000	0.0468913	732.669	784	0.9047	-0.459031
KN151907.1	400000	420000	0.0468843	121.241	146	0.933242	-0.459463
KN151907.1	500000	520000	0.0466036	876.419	796	0.0245367	-0.476808
KN151907.1	900000	920000	0.0463133	1084.4	1152	0.922613	-0.494749
KN151907.1	300000	320000	0.0461571	635.85	528	0.000854342	-0.504403
KN151907.1	1160000	1180000	0.0459482	666.951	710	0.874629	-0.517306
KN151907.1	480000	500000	0.0452393	648.692	614	0.160872	-0.561115
KN151907.1	920000	940000	0.0452167	660.128	628	0.181344	-0.562514
KN151907.1	1360000	1380000	0.0447516	724.097	808	0.984119	-0.591254
KN151907.1	1200000	1220000	0.0447382	450.87	550	0.999237	-0.592082
KN151907.1	20000	40000	0.044611	783.26	970	0.999997	-0.599944
KN151907.1	1000000	1020000	0.0440465	677.038	720	0.872403	-0.634829
KN151907.1	580000	600000	0.0439328	922.793	810	0.00348472	-0.641854
KN151907.1	600000	620000	0.043394	1247.56	1142	0.0154596	-0.675151
KN151907.1	680000	700000	0.0432367	921.202	1062	0.999281	-0.684867
KN151907.1	1140000	1160000	0.043114	610.481	594	0.310969	-0.692455
KN151907.1	540000	560000	0.0428536	798.519	690	0.00256715	-0.708542
KN151907.1	420000	440000	0.0427121	544.41	566	0.73571	-0.71729
KN151907.1	520000	540000	0.0427094	746.876	698	0.0973935	-0.717453
KN151907.1	320000	340000	0.042268	368.449	394	0.817736	-0.744733
KN151907.1	720000	740000	0.0419478	830.746	724	0.0035149	-0.764522
KN151907.1	760000	780000	0.0419229	920.348	1018	0.98688	-0.766059
KN151907.1	620000	640000	0.0409803	902.251	874	0.246839	-0.824308
KN151907.1	380000	400000	0.0405266	372.602	408	0.894976	-0.852343
KN151907.1	740000	760000	0.0398852	839.956	914	0.961236	-0.89198
KN151907.1	340000	360000	0.039597	666.54	756	0.991365	-0.909788
KN151907.1	1040000	1060000	0.0383697	916.078	856	0.0755927	-0.985634
KN151907.1	440000	460000	0.0370619	304.295	354	0.973691	-1.06645
KN151907.1	1440000	1460000	0.0359395	544.066	644	0.998274	-1.13581
KN151907.1	560000	580000	0.0345718	425.303	450	0.792885	-1.22033
KN151907.1	780000	800000	0.0300733	340.587	416	0.997181	-1.49832
KN151908.1	220000	240000	0.0813021	946.569	814	0.000848248	1.66744
KN151908.1	1020000	1040000	0.0776182	804.283	660	9.49875e-05	1.43978
KN151908.1	60000	80000	0.076183	439.839	442	0.520084	1.35109
KN151908.1	20000	40000	0.070627	101.672	96	0.326558	1.00775
KN151908.1	620000	640000	0.068829	458.406	420	0.0951674	0.896638
KN151908.1	660000	680000	0.0682051	638.231	554	0.00750156	0.858087
KN151908.1	1420000	1440000	0.0675889	45.5159	42	0.327896	0.82001
KN151908.1	200000	220000	0.0656205	709.761	594	0.000733037	0.698365
KN151908.1	600000	620000	0.0646987	1063.05	856	1.5416e-06	0.641406
KN151908.1	280000	300000	0.0646066	518.267	498	0.256325	0.635713
KN151908.1	260000	280000	0.0643782	756.91	796	0.836316	0.621596
KN151908.1	100000	120000	0.0632483	527.334	458	0.0136826	0.551773
KN151908.1	0	20000	0.0629909	128.085	124	0.38252	0.535868
KN151908.1	1460000	1480000	0.0626363	540.876	500	0.100284	0.513954
KN151908.1	820000	840000	0.0625055	1145.56	962	3.74985e-05	0.505874
KN151908.1	880000	900000	0.0624135	1119.24	1070	0.143918	0.500187
KN151908.1	1400000	1420000	0.0617857	43.4139	36	0.184733	0.461391
KN151908.1	1260000	1280000	0.0596435	1384.49	1120	9.21762e-08	0.329013
KN151908.1	1080000	1100000	0.0593187	49.1736	68	0.958597	0.308938
KN151908.1	640000	660000	0.0588587	635.852	608	0.210157	0.280514
KN151908.1	940000	960000	0.0588489	911.728	872	0.170257	0.279905
KN151908.1	1300000	1320000	0.058706	1401.76	1112	6.23415e-09	0.271077
KN151908.1	720000	740000	0.0586345	892.28	838	0.094343	0.266658
KN151908.1	80000	100000	0.0584035	173.098	178	0.589702	0.252384
KN151908.1	780000	800000	0.0578377	545.936	586	0.880697	0.217417
KN151908.1	860000	880000	0.0568236	1160.3	1102	0.108459	0.154751
KN151908.1	740000	760000	0.0566619	852.965	796	0.0790333	0.144759
KN151908.1	800000	820000	0.0566343	991.196	1022	0.749697	0.143054
KN151908.1	1380000	1400000	0.0557293	614.627	506	0.0006464	0.0871284
KN151908.1	240000	260000	0.0545713	365.438	394	0.845965	0.0155687
KN151908.1	340000	360000	0.0539895	949.365	968	0.659502	-0.0203876
KN151908.1	300000	320000	0.0534351	801.516	760	0.143871	-0.0546434
KN151908.1	320000	340000	0.0533621	491.111	538	0.926852	-0.0591543
KN151908.1	520000	540000	0.053317	919.02	930	0.594885	-0.0619411
KN151908.1	1140000	1160000	0.0533126	561.393	524	0.125245	-0.0622173
KN151908.1	960000	980000	0.0532594	867.953	960	0.984478	-0.0655022
KN151908.1	400000	420000	0.0530355	1167.53	1114	0.129159	-0.0793406
KN151908.1	480000	500000	0.0529595	887.908	890	0.513487	-0.0840385
KN151908.1	1220000	1240000	0.052708	206.413	200	0.362964	-0.0995776
KN151908.1	1480000	1500000	0.051776	632.777	664	0.802959	-0.157172
KN151908.1	1320000	1340000	0.0510733	1186.39	998	3.27665e-05	-0.200596
KN151908.1	1000000	1020000	0.0510039	913.073	934	0.681677	-0.204883
KN151908.1	140000	160000	0.0507856	827.867	826	0.475161	-0.218377
KN151908.1	840000	860000	0.0506676	831.815	916	0.978041	-0.225666
KN151908.1	500000	520000	0.0504108	1059.11	1106	0.840679	-0.241535
KN151908.1	360000	380000	0.0501818	691.45	796	0.996812	-0.255687
KN151908.1	460000	480000	0.0499574	966.029	984	0.652666	-0.269558
KN151908.1	1200000	1220000	0.0493677	743.155	762	0.680699	-0.305995
KN151908.1	1060000	1080000	0.0492474	198.236	208	0.674942	-0.313432
KN151908.1	40000	60000	0.0492131	425.951	476	0.951635	-0.315551
KN151908.1	440000	460000	0.0491129	943.503	1056	0.994232	-0.321743
KN151908.1	540000	560000	0.0484488	797.95	792	0.434133	-0.362779
KN151908.1	1040000	1060000	0.0483008	735.26	820	0.984327	-0.371925
KN151908.1	1500000	1520000	0.0480553	936.655	984	0.857636	-0.387098
KN151908.1	380000	400000	0.0477633	925.565	940	0.625232	-0.40514
KN151908.1	680000	700000	0.0473256	871.533	958	0.978454	-0.432189
KN151908.1	1180000	1200000	0.0473178	619.1	596	0.248291	-0.432673
KN151908.1	420000	440000	0.0471704	574.737	654	0.988347	-0.441782
KN151908.1	1360000	1380000	0.0469486	820.527	748	0.0332636	-0.455485
KN151908.1	920000	940000	0.0458888	886.973	878	0.409322	-0.520979
KN151908.1	120000	140000	0.0458741	649.627	748	0.995938	-0.521889
KN151908.1	980000	1000000	0.0448793	556.945	562	0.552239	-0.583365
KN151908.1	1240000	1260000	0.0446988	830.658	832	0.506608	-0.594515
KN151908.1	700000	720000	0.0444409	1158.49	1162	0.523551	-0.610453
KN151908.1	1280000	1300000	0.0443928	856.066	746	0.00309665	-0.613425
KN151908.1	1120000	1140000	0.0443681	442.764	450	0.587158	-0.614953
KN151908.1	180000	200000	0.044211	228.778	252	0.850376	-0.624662
KN151908.1	900000	920000	0.0432016	346.653	460	0.999977	-0.687041
KN151908.1	1160000	1180000	0.0429836	632.601	646	0.639383	-0.70051
KN151908.1	760000	780000	0.0425681	353.362	488	0.999999	-0.726186
KN151908.1	560000	580000	0.0414091	423.041	490	0.986905	-0.797809
KN151908.1	160000	180000	0.0409908	562.66	724	0.999998	-0.823659
KN151908.1	1340000	1360000	0.0403676	713.858	792	0.978051	-0.862171
KN151908.1	580000	600000	0.0402373	674.158	702	0.768905	-0.870225
KN151908.1	1440000	1460000	0.0394407	450.541	476	0.793493	-0.919446
KN151908.1	1100000	1120000	0.0328656	90.2244	106	0.863467	-1.32576
KN151909.1	1120000	1140000	0.090109	288.285	260	0.109904	2.21167
KN151909.1	840000	860000	0.0825978	78.3678	64	0.106817	1.74751
KN151909.1	1200000	1220000	0.0771542	236.866	230	0.363923	1.41111
KN151909.1	1400000	1420000	0.062997	634.166	642	0.579605	0.536245
KN151909.1	1220000	1240000	0.0629439	153.995	194	0.984448	0.532965
KN151909.1	1420000	1440000	0.0607196	215.454	260	0.979722	0.395508
KN151909.1	1160000	1180000	0.0598473	346.367	378	0.876934	0.341604
KN151909.1	1320000	1340000	0.0594072	307.961	320	0.675648	0.314409
KN151909.1	1180000	1200000	0.0593981	364.818	402	0.908304	0.313845
KN151909.1	1360000	1380000	0.0574678	231.911	228	0.415545	0.194558
KN151909.1	1140000	1160000	0.0560397	243.319	280	0.944638	0.106308
KN151909.1	1060000	1080000	0.0552103	88.565	78	0.193992	0.0550559
KN151909.1	640000	660000	0.0538868	1115.69	1030	0.0319652	-0.0267316
KN151909.1	620000	640000	0.0536323	931.733	882	0.119324	-0.0424601
KN151909.1	720000	740000	0.0536125	1338.04	1394	0.855787	-0.0436853
KN151909.1	1040000	1060000	0.0535352	291.942	264	0.114229	-0.0484613
KN151909.1	780000	800000	0.0529698	474.779	450	0.202308	-0.0833994
KN151909.1	660000	680000	0.0529613	1764.7	1440	7.58606e-09	-0.0839249
KN151909.1	220000	240000	0.0525947	1080.48	980	0.0135048	-0.106581
KN151909.1	1380000	1400000	0.0524931	451.404	466	0.67771	-0.112858
KN151909.1	1000000	1020000	0.0514745	369.279	326	0.0493611	-0.175803
KN151909.1	1080000	1100000	0.0514298	315.44	278	0.0606166	-0.178565
KN151909.1	400000	420000	0.051183	1409.19	1198	2.08735e-05	-0.19382
KN151909.1	1300000	1320000	0.0504553	830.674	890	0.922603	-0.238785
KN151909.1	1260000	1280000	0.0500846	599.118	530	0.0198253	-0.261696
KN151909.1	460000	480000	0.0497127	1078.68	984	0.0185693	-0.284677
KN151909.1	680000	700000	0.0492016	1051.19	912	0.000897963	-0.316262
KN151909.1	1280000	1300000	0.0490426	771.975	770	0.473186	-0.326084
KN151909.1	740000	760000	0.048735	839.691	886	0.865197	-0.345095
KN151909.1	300000	320000	0.0482877	1403.01	1394	0.427444	-0.372739
KN151909.1	280000	300000	0.0481543	1132.3	986	0.0007908	-0.380981
KN151909.1	520000	540000	0.047919	1253.31	1232	0.329896	-0.395522
KN151909.1	1020000	1040000	0.047466	548.831	472	0.00824362	-0.423513
KN151909.1	920000	940000	0.0470251	329.96	292	0.0624202	-0.450759
KN151909.1	1340000	1360000	0.0469377	204.907	200	0.391021	-0.456159
KN151909.1	40000	60000	0.0469098	372.959	348	0.171187	-0.457884
KN151909.1	760000	780000	0.0465322	96.9149	98	0.51201	-0.481218
KN151909.1	140000	160000	0.046514	717.058	686	0.199312	-0.482344
KN151909.1	820000	840000	0.0464361	224.758	248	0.852668	-0.487156
KN151909.1	500000	520000	0.0464001	1202.26	1092	0.0107705	-0.489385
KN151909.1	880000	900000	0.0462452	254.132	220	0.0569023	-0.498953
KN151909.1	180000	200000	0.0458632	849.286	854	0.53909	-0.522564
KN151909.1	480000	500000	0.0458542	1344.33	1370	0.684642	-0.523115
KN151909.1	440000	460000	0.0455793	1121.74	1058	0.0848538	-0.540105
KN151909.1	1440000	1460000	0.0454467	822.227	966	0.999702	-0.548303
KN151909.1	540000	560000	0.0450291	792.282	728	0.0489809	-0.574108
KN151909.1	700000	720000	0.0448571	1234.3	1250	0.618651	-0.584736
KN151909.1	340000	360000	0.0446978	717.692	612	0.00197863	-0.59458
KN151909.1	600000	620000	0.0430352	1456.8	1406	0.168746	-0.697321
KN151909.1	860000	880000	0.042327	489.392	520	0.828342	-0.741083
KN151909.1	960000	980000	0.041967	484.624	480	0.432406	-0.763333
KN151909.1	940000	960000	0.0414688	486.519	520	0.850961	-0.794119
KN151909.1	160000	180000	0.0409713	446.109	518	0.989969	-0.824864
KN151909.1	240000	260000	0.0408676	377.136	386	0.616944	-0.831273
KN151909.1	260000	280000	0.0407916	786.856	860	0.964077	-0.83597
KN151909.1	120000	140000	0.0404637	749.647	720	0.21526	-0.856228
KN151909.1	420000	440000	0.0399577	997.084	1048	0.867802	-0.887501
KN151909.1	360000	380000	0.0398388	635.685	716	0.985723	-0.894849
KN151909.1	560000	580000	0.0396749	1345.12	1514	0.999261	-0.904977
KN151909.1	1460000	1480000	0.039656	697.236	816	0.998962	-0.906147
KN151909.1	1240000	1260000	0.0392175	241.597	258	0.760683	-0.933241
KN151909.1	100000	120000	0.0388476	943.449	890	0.10418	-0.956098
KN151909.1	800000	820000	0.0384728	280.796	260	0.179373	-0.97926
KN151909.1	320000	340000	0.038391	497.087	476	0.243484	-0.984317
KN151909.1	580000	600000	0.0379786	1061.07	1102	0.807459	-1.0098
KN151909.1	80000	100000	0.0371639	538.812	580	0.88867	-1.06014
KN151909.1	900000	920000	0.0365132	128.508	144	0.818105	-1.10036
KN151909.1	980000	1000000	0.0362673	310	318	0.615404	-1.11555
KN151909.1	200000	220000	0.0351812	694.37	700	0.552922	-1.18267
KN151909.1	380000	400000	0.0351667	1113.16	1058	0.116353	-1.18357
KN151909.1	60000	80000	0.0309438	573.397	646	0.981337	-1.44453
KN151909.1	0	20000	0.0259731	117.73	148	0.968316	-1.7517
KN151910.1	300000	320000	0.121856	357.325	226	5.73139e-08	4.17353
KN151910.1	820000	840000	0.089947	457.821	398	0.0203848	2.20166
KN151910.1	1220000	1240000	0.0898768	90.0736	58	0.00442995	2.19732
KN151910.1	1020000	1040000	0.0874061	323.129	294	0.116822	2.04464
KN151910.1	320000	340000	0.0873955	421.769	352	0.00624131	2.04398
KN151910.1	260000	280000	0.0848069	506.588	416	0.00153563	1.88401
KN151910.1	220000	240000	0.0799686	303.362	272	0.0926683	1.58503
KN151910.1	880000	900000	0.0785041	663.637	590	0.0187775	1.49453
KN151910.1	60000	80000	0.0784248	619.447	556	0.0318295	1.48963
KN151910.1	280000	300000	0.0760494	425.207	420	0.420002	1.34283
KN151910.1	740000	760000	0.0746206	573.569	488	0.00446712	1.25454
KN151910.1	1040000	1060000	0.0715713	537.709	522	0.307843	1.0661
KN151910.1	980000	1000000	0.0696248	301.599	298	0.430894	0.94582
KN151910.1	1420000	1440000	0.0676199	864.417	816	0.116629	0.821922
KN151910.1	900000	920000	0.0667591	481.574	498	0.693261	0.768728
KN151910.1	140000	160000	0.0661242	615.276	516	0.00168268	0.729494
KN151910.1	0	20000	0.0646083	521.196	518	0.452318	0.635816
KN151910.1	1460000	1480000	0.0644575	927.752	922	0.440701	0.626498
KN151910.1	200000	220000	0.0638124	151.37	164	0.751447	0.586634
KN151910.1	840000	860000	0.063634	500.793	512	0.630033	0.57561
KN151910.1	240000	260000	0.0610533	225.164	266	0.967178	0.41613
KN151910.1	720000	740000	0.0608136	129.272	128	0.451896	0.401318
KN151910.1	940000	960000	0.0607139	514.033	578	0.973557	0.395155
KN151910.1	1320000	1340000	0.0599656	825.649	810	0.343527	0.348918
KN151910.1	800000	820000	0.0597281	547.144	572	0.766085	0.334241
KN151910.1	920000	940000	0.0590433	682.498	664	0.301109	0.291919
KN151910.1	780000	800000	0.0586177	532.791	550	0.692952	0.265621
KN151910.1	1140000	1160000	0.0585636	417.618	392	0.178942	0.262277
KN151910.1	20000	40000	0.0579888	118.433	146	0.954297	0.226753
KN151910.1	560000	580000	0.057277	648.446	654	0.55391	0.182771
KN151910.1	80000	100000	0.056596	815.559	826	0.595435	0.140683
KN151910.1	1120000	1140000	0.056263	519.805	468	0.0488435	0.120107
KN151910.1	700000	720000	0.0557594	707.432	628	0.0149341	0.0889873
KN151910.1	960000	980000	0.0553753	397.568	478	0.996943	0.0652521
KN151910.1	660000	680000	0.0553313	696.726	534	2.4632e-06	0.0625326
KN151910.1	640000	660000	0.0549009	226.341	236	0.662763	0.0359356
KN151910.1	860000	880000	0.0545889	557.064	576	0.706935	0.0166553
KN151910.1	1280000	1300000	0.0545338	1038.71	1114	0.947201	0.013252
KN151910.1	1400000	1420000	0.0541023	548.161	620	0.982378	-0.0134173
KN151910.1	1000000	1020000	0.0539547	536.188	588	0.937988	-0.0225347
KN151910.1	40000	60000	0.0537609	445.197	538	0.998604	-0.0345133
KN151910.1	1300000	1320000	0.053597	1120.23	1140	0.656356	-0.0446429
KN151910.1	600000	620000	0.0534614	977.544	806	2.92658e-05	-0.0530209
KN151910.1	1100000	1120000	0.0530565	379.348	408	0.84232	-0.0780411
KN151910.1	120000	140000	0.0526786	699.535	828	0.99955	-0.101397
KN151910.1	100000	120000	0.0523311	709.992	824	0.998321	-0.122869
KN151910.1	760000	780000	0.0520973	770.186	830	0.931683	-0.137314
KN151910.1	620000	640000	0.0519698	191.282	170	0.126089	-0.145198
KN151910.1	1340000	1360000	0.0502528	704.538	766	0.944891	-0.251301
KN151910.1	460000	480000	0.0497569	901.45	864	0.18295	-0.281947
KN151910.1	1180000	1200000	0.0494777	527.845	590	0.968385	-0.299201
KN151910.1	340000	360000	0.0491608	406.66	390	0.270256	-0.318779
KN151910.1	440000	460000	0.0487378	1104.3	1030	0.0532821	-0.344923
KN151910.1	1440000	1460000	0.0482229	728.903	756	0.754327	-0.376738
KN151910.1	680000	700000	0.0479502	627.357	496	5.41281e-05	-0.393591
KN151910.1	1380000	1400000	0.0471654	1022.49	1106	0.96471	-0.442091
KN151910.1	1160000	1180000	0.046986	745.699	898	0.999929	-0.453177
KN151910.1	1060000	1080000	0.0469241	562.066	596	0.837139	-0.457001
KN151910.1	500000	520000	0.0465077	792.301	808	0.646715	-0.482733
KN151910.1	540000	560000	0.0450595	902.505	870	0.21603	-0.572225
KN151910.1	1240000	1260000	0.0448843	194.333	254	0.997872	-0.583054
KN151910.1	580000	600000	0.0446242	832.607	718	0.00189992	-0.599127
KN151910.1	380000	400000	0.0442983	349.731	350	0.494002	-0.619269
KN151910.1	420000	440000	0.0439864	692.199	620	0.0230492	-0.638544
KN151910.1	480000	500000	0.0431073	864.855	858	0.428138	-0.692865
KN151910.1	1360000	1380000	0.0423952	724.113	890	0.999986	-0.73687
KN151910.1	360000	380000	0.0420231	535.541	602	0.975657	-0.759863
KN151910.1	180000	200000	0.0382387	87.2322	142	0.999914	-0.993725
KN151910.1	520000	540000	0.0342391	452.295	474	0.756244	-1.24089
KN151910.1	1080000	1100000	0.0332603	120.916	158	0.987383	-1.30138
KN151910.1	400000	420000	0.0291456	130.249	130	0.477348	-1.55565
KN151910.1	160000	180000	0.0251612	226.962	292	0.998097	-1.80187
KN151911.1	1180000	1200000	0.0795581	1224.21	1070	0.000687171	1.55966
KN151911.1	40000	60000	0.0791285	174.126	144	0.0442621	1.53311
KN151911.1	100000	120000	0.0747927	323.613	292	0.0983422	1.26518
KN151911.1	220000	240000	0.0735685	831.552	704	0.000617271	1.18953
KN151911.1	80000	100000	0.0733766	407.054	378	0.145742	1.17767
KN151911.1	880000	900000	0.0716576	1223.11	1096	0.00426096	1.07144
KN151911.1	300000	320000	0.0709264	328.257	310	0.227845	1.02626
KN151911.1	320000	340000	0.0705321	151.02	148	0.415638	1.00189
KN151911.1	140000	160000	0.0701583	424.629	404	0.230534	0.978789
KN151911.1	1080000	1100000	0.0696102	1174.72	1036	0.00166418	0.94492
KN151911.1	240000	260000	0.0694257	455.216	378	0.00389609	0.933513
KN151911.1	1100000	1120000	0.0685144	957.337	866	0.0162651	0.877202
KN151911.1	1260000	1280000	0.067845	1305.99	1140	0.000427457	0.835831
KN151911.1	200000	220000	0.0674017	651.65	570	0.00987377	0.808441
KN151911.1	1220000	1240000	0.0665416	1126.35	1004	0.00412615	0.755286
KN151911.1	180000	200000	0.0661704	540.89	554	0.646883	0.732348
KN151911.1	1120000	1140000	0.0654078	1261.34	1242	0.344822	0.685222
KN151911.1	940000	960000	0.0651624	1628.18	1382	4.44226e-06	0.670058
KN151911.1	600000	620000	0.064866	998.112	876	0.0024955	0.651744
KN151911.1	1280000	1300000	0.0648636	1513.04	1354	0.00155448	0.651591
KN151911.1	160000	180000	0.064767	339.711	380	0.932165	0.645621
KN151911.1	960000	980000	0.0645694	641.274	594	0.0875514	0.633414
KN151911.1	760000	780000	0.0643999	1022.43	912	0.00614597	0.62294
KN151911.1	700000	720000	0.063971	1169.92	1114	0.119092	0.596434
KN151911.1	980000	1000000	0.0628327	1415.72	1218	6.64421e-05	0.526092
KN151911.1	1040000	1060000	0.0618864	801.665	798	0.456888	0.467615
KN151911.1	680000	700000	0.0605784	850.497	942	0.984807	0.386786
KN151911.1	1240000	1260000	0.0605202	1560.11	1448	0.0204683	0.383186
KN151911.1	1300000	1320000	0.059808	1581.99	1502	0.0740268	0.339174
KN151911.1	900000	920000	0.0596023	1724.66	1654	0.110666	0.326467
KN151911.1	1200000	1220000	0.0590726	1691.49	1546	0.00537734	0.293733
KN151911.1	640000	660000	0.058669	1343.05	1182	0.000720328	0.268788
KN151911.1	460000	480000	0.0575484	1080.73	908	6.23128e-05	0.19954
KN151911.1	360000	380000	0.0575452	429.204	360	0.00705074	0.199342
KN151911.1	920000	940000	0.0574534	1711.32	1576	0.00922935	0.193672
KN151911.1	1400000	1420000	0.0565461	343.269	310	0.0938098	0.137601
KN151911.1	1140000	1160000	0.0565098	1141.6	1148	0.547707	0.135356
KN151911.1	1020000	1040000	0.0563957	1189.66	1186	0.46464	0.128306
KN151911.1	1060000	1080000	0.0555376	915.806	864	0.107833	0.07528
KN151911.1	520000	540000	0.0539246	1185.41	1100	0.0367332	-0.0243969
KN151911.1	340000	360000	0.0532705	371.353	354	0.252459	-0.0648199
KN151911.1	840000	860000	0.0531906	763.346	726	0.163251	-0.0697569
KN151911.1	860000	880000	0.05314	1125.39	1156	0.735112	-0.0728845
KN151911.1	720000	740000	0.0528679	1009.6	950	0.0877037	-0.0896951
KN151911.1	620000	640000	0.0527644	1374.46	1342	0.262896	-0.0960925
KN151911.1	440000	460000	0.0521756	1307.53	1162	0.00177928	-0.132479
KN151911.1	480000	500000	0.0517277	789.684	706	0.0153002	-0.160158
KN151911.1	800000	820000	0.051642	705.843	644	0.0455751	-0.165453
KN151911.1	740000	760000	0.0505464	850.545	874	0.708885	-0.233155
KN151911.1	660000	680000	0.049719	1692.88	1900	0.999749	-0.28429
KN151911.1	540000	560000	0.049278	966.825	888	0.0333642	-0.311539
KN151911.1	780000	800000	0.048694	1181.94	1302	0.992154	-0.34763
KN151911.1	500000	520000	0.0481668	602.583	596	0.417117	-0.380205
KN151911.1	1000000	1020000	0.0478453	696.218	808	0.998155	-0.400078
KN151911.1	1160000	1180000	0.0478446	510.052	628	0.999803	-0.400117
KN151911.1	820000	840000	0.0453368	438.24	534	0.999051	-0.555092
KN151911.1	1440000	1460000	0.0452063	423.511	416	0.388997	-0.563155
KN151911.1	1380000	1400000	0.0442079	480.251	548	0.982873	-0.624852
KN151911.1	400000	420000	0.0430761	312.794	314	0.508607	-0.694791
KN151911.1	560000	580000	0.0423006	743.719	706	0.15766	-0.742715
KN151911.1	1320000	1340000	0.0382862	482.707	552	0.984593	-0.990794
KN151911.1	580000	600000	0.0378175	601.247	644	0.884931	-1.01976
KN151911.1	0	20000	0.0359103	131.007	156	0.927877	-1.13762
KN151911.1	120000	140000	0.035289	51.2834	98	0.999974	-1.17601
KN151911.1	260000	280000	0.033028	168.178	168	0.481624	-1.31573
KN151911.1	1340000	1360000	0.0326562	300.19	312	0.6744	-1.33871
KN151911.1	1360000	1380000	0.0324847	330.618	480	1	-1.34931
KN151911.1	20000	40000	0.0292132	165.882	204	0.976475	-1.55147
KN151911.1	420000	440000	0.0290305	551.018	606	0.946352	-1.56276
KN151911.1	1420000	1440000	0.0245718	191.92	264	0.999719	-1.83829
KN151911.1	60000	80000	0.0195795	40.6058	68	0.99663	-2.1468
KN151912.1	680000	700000	0.105119	89.7793	50	0.000474088	3.13925
KN151912.1	440000	460000	0.0889402	84.5864	48	0.000876922	2.13944
KN151912.1	1060000	1080000	0.0852285	79.1561	66	0.128408	1.91007
KN151912.1	1260000	1280000	0.082668	169.005	138	0.037387	1.75184
KN151912.1	260000	280000	0.079894	90.6025	60	0.00652591	1.58042
KN151912.1	180000	200000	0.0783104	114.261	68	0.000380434	1.48256
KN151912.1	940000	960000	0.0782756	170.75	118	0.00108326	1.48041
KN151912.1	1300000	1320000	0.0776273	272.984	272	0.471813	1.44034
KN151912.1	220000	240000	0.0723931	85.6102	60	0.0166506	1.11689
KN151912.1	1280000	1300000	0.0714733	251.118	236	0.238215	1.06005
KN151912.1	140000	160000	0.0708027	206.769	164	0.0132494	1.01861
KN151912.1	320000	340000	0.0698695	76.4687	54	0.0237875	0.96094
KN151912.1	1180000	1200000	0.0682047	262.963	270	0.60901	0.858065
KN151912.1	1240000	1260000	0.0680854	310.991	244	0.00238644	0.850689
KN151912.1	1120000	1140000	0.0678404	135.184	98	0.00764433	0.835548
KN151912.1	1200000	1220000	0.0659063	332.358	310	0.183044	0.716032
KN151912.1	1220000	1240000	0.0655241	148.161	158	0.701146	0.692409
KN151912.1	920000	940000	0.0652839	94.0942	70	0.0290063	0.677564
KN151912.1	800000	820000	0.0648785	141.238	112	0.0322147	0.652517
KN151912.1	780000	800000	0.0647513	148.779	112	0.0114848	0.644657
KN151912.1	1040000	1060000	0.0633136	51.9463	50	0.397943	0.555807
KN151912.1	200000	220000	0.0627148	64.2128	60	0.331243	0.518805
KN151912.1	300000	320000	0.0622617	66.9483	56	0.15011	0.490805
KN151912.1	1100000	1120000	0.0620481	133.654	106	0.0359049	0.477604
KN151912.1	400000	420000	0.0612349	75.3337	58	0.0626606	0.427355
KN151912.1	600000	620000	0.0608637	141.981	116	0.0509371	0.404416
KN151912.1	340000	360000	0.0608261	101.214	60	0.000699334	0.402091
KN151912.1	1420000	1440000	0.057641	147.603	188	0.986774	0.205263
KN151912.1	880000	900000	0.0566439	122.663	86	0.0057994	0.143648
KN151912.1	1320000	1340000	0.0564908	346.431	376	0.860695	0.134187
KN151912.1	1340000	1360000	0.0550058	159.743	200	0.983515	0.0424198
KN151912.1	1360000	1380000	0.0549535	383.061	460	0.996223	0.0391867
KN151912.1	280000	300000	0.0545581	96.2741	72	0.029645	0.0147529
KN151912.1	540000	560000	0.054002	124.998	110	0.15553	-0.0196109
KN151912.1	1400000	1420000	0.0529501	280.437	330	0.97773	-0.0846199
KN151912.1	1440000	1460000	0.0509266	310.563	408	0.999894	-0.209664
KN151912.1	820000	840000	0.0498842	139.033	120	0.112839	-0.27408
KN151912.1	1080000	1100000	0.049782	185.101	208	0.871554	-0.280394
KN151912.1	1380000	1400000	0.0487132	215.102	262	0.984459	-0.346442
KN151912.1	520000	540000	0.0483861	86.9537	70	0.0827949	-0.366655
KN151912.1	380000	400000	0.0479947	322.571	282	0.0484153	-0.390842
KN151912.1	640000	660000	0.0479727	141.528	126	0.162993	-0.392202
KN151912.1	1140000	1160000	0.047821	236.992	232	0.397046	-0.401577
KN151912.1	500000	520000	0.047758	107.13	102	0.344631	-0.405473
KN151912.1	700000	720000	0.0474221	52.0506	44	0.189176	-0.426226
KN151912.1	900000	920000	0.0470195	42.7593	40	0.353501	-0.451108
KN151912.1	760000	780000	0.0461709	102.143	112	0.73698	-0.503545
KN151912.1	100000	120000	0.0445692	274.519	222	0.00937969	-0.602529
KN151912.1	1000000	1020000	0.0437776	350.529	438	0.9992	-0.651444
KN151912.1	980000	1000000	0.0436188	133.722	128	0.346808	-0.661256
KN151912.1	20000	40000	0.0434564	187.79	186	0.449447	-0.671292
KN151912.1	120000	140000	0.0431605	280.593	280	0.478777	-0.689576
KN151912.1	240000	260000	0.0429627	58.2209	48	0.148213	-0.7018
KN151912.1	80000	100000	0.0408005	300.468	298	0.449033	-0.835421
KN151912.1	420000	440000	0.04032	72.9866	70	0.380146	-0.865111
KN151912.1	580000	600000	0.0381733	176.302	180	0.563968	-0.997768
KN151912.1	740000	760000	0.0371881	100.611	108	0.680493	-1.05865
KN151912.1	480000	500000	0.0370113	70.4485	70	0.462483	-1.06958
KN151912.1	360000	380000	0.0365767	101.859	116	0.822473	-1.09643
KN151912.1	620000	640000	0.0357028	117.035	142	0.938002	-1.15044
KN151912.1	860000	880000	0.0351445	173.679	152	0.109993	-1.18494
KN151912.1	460000	480000	0.0350701	55.7944	72	0.920863	-1.18953
KN151912.1	40000	60000	0.0347255	219.989	210	0.304215	-1.21083
KN151912.1	160000	180000	0.0340064	68.3936	58	0.165074	-1.25527
KN151912.1	840000	860000	0.0337499	132.539	150	0.844047	-1.27112
KN151912.1	0	20000	0.0330135	96.1636	128	0.98387	-1.31663
KN151912.1	960000	980000	0.0329356	89.4067	108	0.90319	-1.32144
KN151912.1	660000	680000	0.0326935	116.817	132	0.824186	-1.3364
KN151912.1	560000	580000	0.0321437	241.685	286	0.973199	-1.37038
KN151912.1	60000	80000	0.0312077	145.44	182	0.978645	-1.42822
KN151912.1	720000	740000	0.0307967	69.3771	78	0.746555	-1.45362
KN151912.1	1020000	1040000	0.0272353	229.353	264	0.939428	-1.6737
KN151913.1	660000	680000	0.106213	93.4842	72	0.0452902	3.20686
KN151913.1	1060000	1080000	0.0955778	36.449	32	0.269345	2.54962
KN151913.1	680000	700000	0.0853812	263.087	228	0.0551887	1.91951
KN151913.1	720000	740000	0.0815622	683.792	638	0.101856	1.68351
KN151913.1	1040000	1060000	0.0806431	117.304	122	0.603239	1.62671
KN151913.1	700000	720000	0.0793781	321.267	268	0.0141809	1.54854
KN151913.1	1140000	1160000	0.0786439	586.053	568	0.291239	1.50317
KN151913.1	220000	240000	0.0743971	946.671	822	0.00159901	1.24073
KN151913.1	800000	820000	0.0741694	440.21	430	0.356387	1.22666
KN151913.1	1160000	1180000	0.0700565	848.181	778	0.0404846	0.972494
KN151913.1	1120000	1140000	0.0674577	39.5485	36	0.314463	0.811902
KN151913.1	0	20000	0.0670262	659.183	608	0.0738788	0.785233
KN151913.1	1100000	1120000	0.0648632	592.343	606	0.646568	0.651571
KN151913.1	340000	360000	0.0635085	1367.31	1238	0.00575928	0.567855
KN151913.1	240000	260000	0.0618519	1357.89	1302	0.137221	0.465484
KN151913.1	760000	780000	0.0614616	650.875	738	0.990517	0.441361
KN151913.1	1220000	1240000	0.0613877	913.079	948	0.787183	0.436795
KN151913.1	160000	180000	0.060892	1260.04	1130	0.00401472	0.406163
KN151913.1	300000	320000	0.0605594	1125.39	1086	0.197828	0.385611
KN151913.1	1200000	1220000	0.060259	794.92	852	0.919042	0.367047
KN151913.1	120000	140000	0.0601857	1662.13	1614	0.197509	0.362518
KN151913.1	180000	200000	0.0597128	732.654	752	0.686502	0.333292
KN151913.1	1400000	1420000	0.0596124	612.775	548	0.028431	0.327088
KN151913.1	40000	60000	0.059258	812.459	782	0.218514	0.305186
KN151913.1	1080000	1100000	0.0590532	254.51	274	0.795183	0.29253
KN151913.1	80000	100000	0.0590072	1152	1106	0.1638	0.289691
KN151913.1	60000	80000	0.0574068	1063.8	1082	0.647672	0.190792
KN151913.1	500000	520000	0.0565588	521.469	458	0.0212218	0.138387
KN151913.1	200000	220000	0.0564033	633.898	678	0.886176	0.128778
KN151913.1	820000	840000	0.0554173	953.483	980	0.722188	0.0678473
KN151913.1	560000	580000	0.0554032	708.641	670	0.145924	0.0669744
KN151913.1	520000	540000	0.0553409	560.515	620	0.957956	0.063125
KN151913.1	20000	40000	0.0550762	1604.95	1508	0.040851	0.0467662
KN151913.1	1360000	1380000	0.0549426	869.327	884	0.631197	0.03851
KN151913.1	1280000	1300000	0.0547926	133.287	148	0.801268	0.0292403
KN151913.1	380000	400000	0.05479	752.926	728	0.253549	0.0290818
KN151913.1	740000	760000	0.0543901	716.338	808	0.99076	0.00436745
KN151913.1	1180000	1200000	0.0541781	370.737	446	0.996034	-0.00873301
KN151913.1	100000	120000	0.054126	1097.55	1092	0.447161	-0.011953
KN151913.1	1300000	1320000	0.0540256	218.881	266	0.984159	-0.0181532
KN151913.1	360000	380000	0.0540111	1757.49	1532	4.78537e-05	-0.0190498
KN151913.1	400000	420000	0.0535325	379.673	386	0.581193	-0.0486285
KN151913.1	1320000	1340000	0.0530679	1191.62	1162	0.266628	-0.0773383
KN151913.1	600000	620000	0.0517976	565.868	552	0.332158	-0.155837
KN151913.1	1380000	1400000	0.051768	1067.34	1104	0.780763	-0.15767
KN151913.1	860000	880000	0.0517122	644.696	742	0.995707	-0.161114
KN151913.1	140000	160000	0.0500407	913.77	972	0.908703	-0.26441
KN151913.1	1340000	1360000	0.0496944	989.622	974	0.356747	-0.28581
KN151913.1	780000	800000	0.0496566	651.895	658	0.55978	-0.288145
KN151913.1	1240000	1260000	0.0491854	145.244	194	0.996373	-0.317264
KN151913.1	460000	480000	0.0489963	338.393	320	0.229715	-0.328949
KN151913.1	1260000	1280000	0.0488918	283.963	300	0.73872	-0.335403
KN151913.1	320000	340000	0.0485746	827.389	952	0.998537	-0.355007
KN151913.1	260000	280000	0.0477167	1104.82	1178	0.936528	-0.40802
KN151913.1	280000	300000	0.0476299	879.426	994	0.996099	-0.413387
KN151913.1	900000	920000	0.0469766	747.455	772	0.730517	-0.453757
KN151913.1	540000	560000	0.0465918	534.429	660	0.999886	-0.477534
KN151913.1	940000	960000	0.0465484	625.409	722	0.995942	-0.480216
KN151913.1	880000	900000	0.0463894	643.892	698	0.929138	-0.490046
KN151913.1	480000	500000	0.0458376	617.722	630	0.629052	-0.524141
KN151913.1	580000	600000	0.0423258	476.277	454	0.22676	-0.741162
KN151913.1	1020000	1040000	0.0417712	667.743	692	0.739508	-0.775432
KN151913.1	440000	460000	0.0410524	179.338	178	0.457779	-0.819855
KN151913.1	420000	440000	0.0394563	701.602	664	0.151226	-0.918483
KN151913.1	620000	640000	0.0392257	209.541	222	0.715966	-0.932733
KN151913.1	1440000	1460000	0.0361377	379.997	424	0.938665	-1.12356
KN151913.1	920000	940000	0.0354933	1252.23	1382	0.994416	-1.16339
KN151913.1	640000	660000	0.0337721	121.914	158	0.985027	-1.26975
KN151913.1	840000	860000	0.0334464	1107.1	1154	0.835447	-1.28987
KN151913.1	960000	980000	0.0333208	1026.64	1156	0.997314	-1.29763
KN151913.1	980000	1000000	0.0305178	549.065	584	0.847019	-1.47085
KN151913.1	1420000	1440000	0.0302695	697.169	652	0.107223	-1.4862
KN151913.1	1000000	1020000	0.0285329	1326.5	1352	0.684652	-1.59351
KN151914.1	120000	140000	0.0785287	444.68	428	0.279074	1.49605
KN151914.1	1380000	1400000	0.067585	455.317	354	0.000216041	0.819768
KN151914.1	180000	200000	0.0670836	2012.81	1542	4.44089e-15	0.78878
KN151914.1	620000	640000	0.0655355	166.009	152	0.206683	0.693116
KN151914.1	1420000	1440000	0.0650488	26.0923	36	0.887909	0.663041
KN151914.1	220000	240000	0.0622275	985.676	1000	0.620541	0.48869
KN151914.1	260000	280000	0.0616277	814.992	650	1.04132e-05	0.451629
KN151914.1	160000	180000	0.0615779	838.328	736	0.00508744	0.448549
KN151914.1	200000	220000	0.0585844	1127.51	1088	0.197337	0.263565
KN151914.1	20000	40000	0.057866	41.1201	44	0.595777	0.219165
KN151914.1	140000	160000	0.0572375	748.517	744	0.44665	0.180327
KN151914.1	100000	120000	0.0561373	683.902	716	0.800542	0.112339
KN151914.1	1160000	1180000	0.0559256	494.68	388	0.000193041	0.0992592
KN151914.1	60000	80000	0.0552357	427.735	390	0.0911741	0.056627
KN151914.1	80000	100000	0.053446	418.865	426	0.588216	-0.0539695
KN151914.1	240000	260000	0.0527051	470.496	390	0.00318301	-0.099758
KN151914.1	1400000	1420000	0.0524043	566.829	492	0.0108599	-0.118348
KN151914.1	40000	60000	0.0522634	393.988	400	0.57535	-0.127051
KN151914.1	1360000	1380000	0.0520069	487.688	420	0.0124381	-0.142905
KN151914.1	640000	660000	0.0502074	485.969	414	0.0083749	-0.254107
KN151914.1	280000	300000	0.0494829	846.376	806	0.157245	-0.298879
KN151914.1	1000000	1020000	0.0487393	620.371	604	0.313494	-0.344829
KN151914.1	760000	780000	0.0479627	614.014	536	0.0108329	-0.392818
KN151914.1	1180000	1200000	0.04782	516.479	450	0.016285	-0.401637
KN151914.1	340000	360000	0.046735	432.865	480	0.939721	-0.468686
KN151914.1	560000	580000	0.0463955	162.9	200	0.974416	-0.489669
KN151914.1	700000	720000	0.0459629	468.64	406	0.017109	-0.516403
KN151914.1	1260000	1280000	0.0451919	470.322	402	0.0104901	-0.564046
KN151914.1	0	20000	0.0451702	123.019	124	0.508023	-0.56539
KN151914.1	600000	620000	0.0448416	443.356	454	0.630758	-0.585694
KN151914.1	1040000	1060000	0.0447496	676.858	678	0.505155	-0.591376
KN151914.1	660000	680000	0.0443477	460.788	430	0.147223	-0.616217
KN151914.1	1320000	1340000	0.0432671	98.1795	124	0.957869	-0.682989
KN151914.1	960000	980000	0.0430877	505.851	472	0.13609	-0.694078
KN151914.1	580000	600000	0.04237	265.44	242	0.143906	-0.738431
KN151914.1	1120000	1140000	0.0423036	320.522	350	0.869005	-0.74253
KN151914.1	1140000	1160000	0.0421706	442.128	476	0.86504	-0.750753
KN151914.1	680000	700000	0.0419217	432.681	432	0.481722	-0.766134
KN151914.1	1280000	1300000	0.0414276	309.792	274	0.0674275	-0.796667
KN151914.1	440000	460000	0.0412175	32.1094	40	0.808404	-0.809649
KN151914.1	1340000	1360000	0.0405297	279.209	364	0.999664	-0.85215
KN151914.1	1080000	1100000	0.0401211	528.565	472	0.0364289	-0.877403
KN151914.1	520000	540000	0.0401063	313.445	296	0.232495	-0.878317
KN151914.1	780000	800000	0.040025	515.944	590	0.987248	-0.883339
KN151914.1	320000	340000	0.0397335	106.745	138	0.977506	-0.901354
KN151914.1	1240000	1260000	0.0394785	339.743	350	0.64292	-0.917112
KN151914.1	300000	320000	0.0389564	209.795	238	0.906046	-0.949376
KN151914.1	940000	960000	0.0387822	617.857	564	0.0576396	-0.960144
KN151914.1	860000	880000	0.0387274	664.751	636	0.208131	-0.96353
KN151914.1	460000	480000	0.0386889	275.335	284	0.632798	-0.965906
KN151914.1	920000	940000	0.0385704	373.55	370	0.438585	-0.973229
KN151914.1	1100000	1120000	0.0381575	406.645	424	0.71949	-0.998747
KN151914.1	360000	380000	0.038137	717.815	634	0.0114264	-1.00002
KN151914.1	1060000	1080000	0.0377042	301.057	300	0.471969	-1.02676
KN151914.1	1020000	1040000	0.0370377	668.369	714	0.888106	-1.06794
KN151914.1	1200000	1220000	0.0366231	104.449	108	0.578791	-1.09356
KN151914.1	540000	560000	0.0365944	363.371	382	0.745707	-1.09534
KN151914.1	880000	900000	0.0364067	545.806	548	0.518425	-1.10694
KN151914.1	380000	400000	0.0361733	797.83	822	0.720919	-1.12136
KN151914.1	1300000	1320000	0.036037	175.946	230	0.996721	-1.12979
KN151914.1	720000	740000	0.0358214	384.677	412	0.829039	-1.14311
KN151914.1	820000	840000	0.0357677	408.208	458	0.954165	-1.14643
KN151914.1	500000	520000	0.0354529	18.4964	26	0.856972	-1.16588
KN151914.1	800000	820000	0.0349506	599.631	656	0.943476	-1.19692
KN151914.1	980000	1000000	0.0345148	269.438	274	0.566489	-1.22385
KN151914.1	1220000	1240000	0.0341781	116.436	148	0.974093	-1.24466
KN151914.1	740000	760000	0.0333767	584.639	564	0.265337	-1.29418
KN151914.1	840000	860000	0.0329505	481.445	500	0.71669	-1.32052
KN151914.1	900000	920000	0.0328259	422.951	518	0.99914	-1.32822
KN151914.1	480000	500000	0.0327976	144.844	144	0.464582	-1.32997
KN151914.1	400000	420000	0.0302155	570.459	636	0.970355	-1.48953
KN151914.1	420000	440000	0.0279117	736.671	684	0.0797158	-1.6319
KN151915.1	1280000	1300000	0.0968506	31.7	24	0.134608	2.62827
KN151915.1	1220000	1240000	0.081923	180.884	122	0.000429501	1.7058
KN151915.1	400000	420000	0.0812444	110.124	96	0.153673	1.66387
KN151915.1	80000	100000	0.0762243	376.643	288	0.000339549	1.35364
KN151915.1	1320000	1340000	0.0748998	1021.39	698	1.36557e-14	1.2718
KN151915.1	440000	460000	0.0730247	261.186	252	0.332165	1.15592
KN151915.1	1140000	1160000	0.0725409	515.058	368	6.02652e-07	1.12602
KN151915.1	620000	640000	0.071899	1308.51	1100	1.29906e-05	1.08636
KN151915.1	480000	500000	0.0718063	120.487	114	0.320714	1.08063
KN151915.1	600000	620000	0.0717672	1016.65	894	0.00260914	1.07821
KN151915.1	1200000	1220000	0.0698905	442.043	282	3.39274e-09	0.96224
KN151915.1	40000	60000	0.0692749	242.446	268	0.866908	0.924194
KN151915.1	1180000	1200000	0.0684774	731.343	520	2.4494e-09	0.874912
KN151915.1	100000	120000	0.0674827	93.6531	102	0.710254	0.813444
KN151915.1	1240000	1260000	0.0653237	376.791	282	0.000134802	0.680028
KN151915.1	120000	140000	0.0649839	23.0165	26	0.632015	0.659028
KN151915.1	320000	340000	0.063678	208.909	254	0.982265	0.578326
KN151915.1	0	20000	0.0636665	62.295	68	0.672193	0.577619
KN151915.1	500000	520000	0.0630322	169.451	184	0.771679	0.538417
KN151915.1	580000	600000	0.0603708	1119.76	878	4.99494e-08	0.373955
KN151915.1	1420000	1440000	0.0596782	418.857	434	0.690539	0.331155
KN151915.1	420000	440000	0.0591425	306.237	316	0.642755	0.298051
KN151915.1	1340000	1360000	0.0584803	310.367	302	0.357768	0.257131
KN151915.1	280000	300000	0.0572004	675.573	676	0.497404	0.178037
KN151915.1	820000	840000	0.0560851	821.052	698	0.00085861	0.109114
KN151915.1	880000	900000	0.0549656	862.691	810	0.0971046	0.0399357
KN151915.1	360000	380000	0.0548415	1002.51	1000	0.471721	0.032263
KN151915.1	780000	800000	0.0546409	435.32	418	0.269627	0.0198679
KN151915.1	380000	400000	0.0545011	629.383	648	0.692737	0.011228
KN151915.1	60000	80000	0.0544165	412.241	452	0.910026	0.005999
KN151915.1	740000	760000	0.0538457	938.259	798	0.000418237	-0.0292699
KN151915.1	800000	820000	0.0534531	970.383	898	0.0465019	-0.0535328
KN151915.1	340000	360000	0.0524965	688.309	778	0.990625	-0.112649
KN151915.1	520000	540000	0.052249	1053.4	910	0.000652369	-0.127944
KN151915.1	720000	740000	0.0518879	546.591	548	0.508953	-0.150256
KN151915.1	1100000	1120000	0.0516869	805.539	692	0.00176666	-0.162676
KN151915.1	900000	920000	0.051473	711.334	708	0.457718	-0.175897
KN151915.1	760000	780000	0.0510055	427.087	448	0.754104	-0.204784
KN151915.1	1360000	1380000	0.051001	297.394	352	0.984215	-0.205063
KN151915.1	640000	660000	0.0508731	1135.84	1058	0.0477703	-0.212966
KN151915.1	1260000	1280000	0.050794	583.23	476	0.000546724	-0.217859
KN151915.1	20000	40000	0.0495972	249.909	250	0.489724	-0.291816
KN151915.1	680000	700000	0.0494547	1161.2	1180	0.646294	-0.300619
KN151915.1	240000	260000	0.0484645	356.976	308	0.0284574	-0.361812
KN151915.1	1400000	1420000	0.0474914	552.19	430	5.93046e-05	-0.421946
KN151915.1	1160000	1180000	0.0473832	93.3591	90	0.383276	-0.428629
KN151915.1	660000	680000	0.0467612	1038.11	1176	0.998405	-0.467067
KN151915.1	1020000	1040000	0.046625	792.71	766	0.244587	-0.475486
KN151915.1	1120000	1140000	0.0465472	406.054	344	0.0118518	-0.480295
KN151915.1	260000	280000	0.0462474	517.449	550	0.836783	-0.498819
KN151915.1	1080000	1100000	0.0447204	710.947	628	0.0118074	-0.593184
KN151915.1	300000	320000	0.0447061	781.58	854	0.963129	-0.594064
KN151915.1	1380000	1400000	0.0441348	307.003	308	0.50532	-0.629369
KN151915.1	220000	240000	0.0436968	361.859	280	0.000693094	-0.656435
KN151915.1	1060000	1080000	0.0431143	904.861	806	0.00854597	-0.692432
KN151915.1	1000000	1020000	0.0429879	684.918	650	0.166014	-0.700246
KN151915.1	560000	580000	0.0425964	966.648	940	0.266242	-0.72444
KN151915.1	700000	720000	0.0424862	1247.66	1328	0.94277	-0.731251
KN151915.1	940000	960000	0.0414858	827.711	862	0.794157	-0.793067
KN151915.1	460000	480000	0.0410869	235.623	290	0.991545	-0.817719
KN151915.1	1300000	1320000	0.0401966	37.8146	42	0.655177	-0.87274
KN151915.1	1040000	1060000	0.0395759	899.048	946	0.860467	-0.911092
KN151915.1	540000	560000	0.0385093	925.941	990	0.927417	-0.977006
KN151915.1	140000	160000	0.0384811	57.5575	62	0.636312	-0.978747
KN151915.1	960000	980000	0.0382763	538.281	580	0.89175	-0.991407
KN151915.1	980000	1000000	0.0377249	667.024	726	0.942271	-1.02548
KN151915.1	920000	940000	0.0367483	736.674	778	0.853103	-1.08583
KN151915.1	840000	860000	0.0361424	670.208	686	0.659697	-1.12327
KN151915.1	860000	880000	0.0331571	531.324	576	0.908599	-1.30776
KN151915.1	160000	180000	0.0315305	199.552	220	0.83515	-1.40827
KN151915.1	180000	200000	0.0275037	223.399	264	0.96691	-1.65711
KN151915.1	200000	220000	0.0206281	197.96	178	0.145542	-2.082
KN151916.1	1260000	1280000	0.0972596	296.855	248	0.0181449	2.65355
KN151916.1	1220000	1240000	0.0809358	238.974	238	0.47005	1.6448
KN151916.1	680000	700000	0.0791064	514.045	490	0.218557	1.53175
KN151916.1	420000	440000	0.0773448	581.21	526	0.047814	1.42288
KN151916.1	700000	720000	0.0758716	366.053	342	0.177661	1.33185
KN151916.1	1300000	1320000	0.0743111	329.095	314	0.267809	1.23542
KN151916.1	360000	380000	0.0727299	505.454	478	0.185948	1.1377
KN151916.1	560000	580000	0.0699185	325.423	284	0.0457281	0.963966
KN151916.1	1340000	1360000	0.0696845	271.444	292	0.800572	0.949506
KN151916.1	500000	520000	0.0674911	800.635	754	0.116221	0.813965
KN151916.1	1280000	1300000	0.0674845	281	284	0.53916	0.813554
KN151916.1	1080000	1100000	0.0674478	500.839	484	0.288949	0.811291
KN151916.1	1140000	1160000	0.0672294	430.259	412	0.257826	0.797794
KN151916.1	1360000	1380000	0.0668795	299.045	350	0.977395	0.77617
KN151916.1	920000	940000	0.0664439	467.525	452	0.297128	0.749249
KN151916.1	800000	820000	0.0653346	279.437	296	0.747394	0.680701
KN151916.1	600000	620000	0.0651764	490.41	486	0.435502	0.670921
KN151916.1	760000	780000	0.0648778	263.686	270	0.596819	0.652471
KN151916.1	1000000	1020000	0.064859	650.978	652	0.503931	0.651308
KN151916.1	460000	480000	0.0641641	329.016	364	0.905867	0.608367
KN151916.1	400000	420000	0.0634728	213.926	234	0.822466	0.565649
KN151916.1	380000	400000	0.0627044	265.065	264	0.469997	0.518161
KN151916.1	1020000	1040000	0.0625696	753.446	736	0.319707	0.509836
KN151916.1	1060000	1080000	0.0616514	475.949	492	0.690074	0.453093
KN151916.1	540000	560000	0.0616033	385.492	424	0.910139	0.450122
KN151916.1	740000	760000	0.0614921	142.945	172	0.948252	0.443245
KN151916.1	100000	120000	0.0611649	295.02	266	0.106793	0.423028
KN151916.1	440000	460000	0.0602951	383.592	410	0.821048	0.369279
KN151916.1	880000	900000	0.0600841	921.857	950	0.737872	0.35624
KN151916.1	900000	920000	0.059996	549.043	588	0.873391	0.350796
KN151916.1	1160000	1180000	0.05969	796.783	806	0.584662	0.331887
KN151916.1	1320000	1340000	0.0593505	464.1	484	0.734694	0.310901
KN151916.1	520000	540000	0.0592078	780.882	822	0.844948	0.302083
KN151916.1	480000	500000	0.05893	150.364	204	0.998123	0.284921
KN151916.1	640000	660000	0.0585576	575.548	600	0.756906	0.261909
KN151916.1	960000	980000	0.0580077	754.2	806	0.903576	0.227923
KN151916.1	620000	640000	0.0576504	455.468	490	0.86622	0.205841
KN151916.1	1100000	1120000	0.0572668	754.271	872	0.998363	0.182138
KN151916.1	280000	300000	0.0572134	801.219	776	0.257777	0.178842
KN151916.1	1240000	1260000	0.0566845	739.633	780	0.846909	0.146153
KN151916.1	780000	800000	0.0558576	751.277	790	0.834903	0.0950541
KN151916.1	660000	680000	0.0549535	619.551	652	0.814713	0.0391826
KN151916.1	140000	160000	0.0548016	193.285	200	0.620247	0.0297964
KN151916.1	940000	960000	0.0548014	257.797	292	0.926029	0.0297864
KN151916.1	1040000	1060000	0.0547103	750.447	708	0.130537	0.0241589
KN151916.1	980000	1000000	0.0545965	662.093	718	0.932902	0.0171267
KN151916.1	840000	860000	0.0544329	350.747	436	0.998955	0.00701218
KN151916.1	820000	840000	0.0539908	623.27	726	0.997577	-0.0203061
KN151916.1	20000	40000	0.0529877	223.608	210	0.247445	-0.0822925
KN151916.1	1120000	1140000	0.0519872	218.115	258	0.966055	-0.14412
KN151916.1	0	20000	0.0518913	167.607	214	0.991709	-0.15005
KN151916.1	860000	880000	0.0516505	387.352	422	0.88567	-0.164931
KN151916.1	200000	220000	0.0513779	614.649	566	0.0769107	-0.181776
KN151916.1	580000	600000	0.0512263	379.568	438	0.97966	-0.191144
KN151916.1	120000	140000	0.0506271	285.61	292	0.594342	-0.228168
KN151916.1	720000	740000	0.050069	126.379	186	0.999736	-0.262657
KN151916.1	340000	360000	0.0497689	132.163	182	0.997896	-0.281202
KN151916.1	1200000	1220000	0.0491816	524.837	592	0.977861	-0.317496
KN151916.1	1180000	1200000	0.0476984	711.785	848	0.999756	-0.409152
KN151916.1	1380000	1400000	0.0475623	487.538	456	0.148447	-0.417564
KN151916.1	160000	180000	0.046362	195.437	208	0.724387	-0.491736
KN151916.1	260000	280000	0.0448494	425.871	496	0.989822	-0.585208
KN151916.1	220000	240000	0.0437671	334.218	352	0.744276	-0.652096
KN151916.1	180000	200000	0.0401094	161.185	158	0.41471	-0.878123
KN151916.1	300000	320000	0.0382813	298.843	352	0.981635	-0.991098
KN151916.1	80000	100000	0.0345245	46.4938	60	0.899334	-1.22325
KN151916.1	240000	260000	0.0322082	313.008	420	0.999973	-1.36639
KN151916.1	40000	60000	0.0310396	116.733	160	0.995868	-1.43861
KN151916.1	320000	340000	0.0242164	113.595	116	0.545821	-1.86025
KN151916.1	60000	80000	0.0205411	81.7206	88	0.668037	-2.08738
KN151917.1	860000	880000	0.0846157	92.5986	92	0.462881	1.8722
KN151917.1	480000	500000	0.0824223	176.731	170	0.345911	1.73666
KN151917.1	120000	140000	0.0789812	401.201	366	0.0992228	1.52401
KN151917.1	140000	160000	0.0781863	580.243	444	1.36193e-05	1.47489
KN151917.1	820000	840000	0.0775281	219.893	198	0.136705	1.43421
KN151917.1	560000	580000	0.0757535	110.803	82	0.0187622	1.32455
KN151917.1	840000	860000	0.0723179	592.633	564	0.195363	1.11224
KN151917.1	300000	320000	0.0721561	1155.55	1018	0.00166449	1.10224
KN151917.1	880000	900000	0.069377	752.393	630	0.000546224	0.930506
KN151917.1	320000	340000	0.0683607	525.487	548	0.748364	0.8677
KN151917.1	420000	440000	0.0663498	506.241	476	0.163148	0.743434
KN151917.1	380000	400000	0.0658606	716.144	724	0.575218	0.713207
KN151917.1	740000	760000	0.0655186	604.406	556	0.0761639	0.692068
KN151917.1	0	20000	0.0649611	258.696	232	0.110208	0.657617
KN151917.1	720000	740000	0.0629646	342.24	340	0.455698	0.53424
KN151917.1	460000	480000	0.0629299	280.95	312	0.896145	0.532095
KN151917.1	780000	800000	0.0615844	303.321	282	0.183	0.448954
KN151917.1	540000	560000	0.0608313	135.162	160	0.923618	0.402414
KN151917.1	160000	180000	0.0606665	716.139	724	0.575271	0.392227
KN151917.1	360000	380000	0.0600523	666.135	754	0.99035	0.354271
KN151917.1	1060000	1080000	0.0585708	1015.22	794	1.50737e-07	0.262721
KN151917.1	40000	60000	0.0578922	1174.75	1082	0.0253697	0.220786
KN151917.1	1020000	1040000	0.0575265	310.827	242	0.0018495	0.198188
KN151917.1	20000	40000	0.057241	800.326	866	0.945607	0.180543
KN151917.1	1280000	1300000	0.0566714	719.138	650	0.0306156	0.145344
KN151917.1	60000	80000	0.0564439	720.061	786	0.954969	0.131288
KN151917.1	500000	520000	0.0538625	118.283	118	0.475359	-0.0282361
KN151917.1	400000	420000	0.053625	726.114	906	0.999997	-0.0429106
KN151917.1	340000	360000	0.0536026	725.797	840	0.998176	-0.0442939
KN151917.1	220000	240000	0.0535315	922.268	986	0.926781	-0.0486918
KN151917.1	760000	780000	0.0534435	368.503	340	0.138009	-0.0541269
KN151917.1	1260000	1280000	0.0533529	671.447	616	0.0601515	-0.0597239
KN151917.1	1200000	1220000	0.0525302	770.213	766	0.450475	-0.110563
KN151917.1	1080000	1100000	0.0516184	705.305	592	0.000896354	-0.166914
KN151917.1	180000	200000	0.0515632	818.724	866	0.873116	-0.170322
KN151917.1	1100000	1120000	0.0513239	776.515	694	0.0157626	-0.185109
KN151917.1	680000	700000	0.0508032	650.256	548	0.00166772	-0.217289
KN151917.1	1240000	1260000	0.05049	762.835	778	0.644326	-0.236643
KN151917.1	700000	720000	0.0503173	1044.4	930	0.00513878	-0.247316
KN151917.1	1180000	1200000	0.0502485	828.018	770	0.0721794	-0.251566
KN151917.1	1000000	1020000	0.0489514	745.398	702	0.12448	-0.33172
KN151917.1	440000	460000	0.048479	252.899	294	0.960222	-0.360914
KN151917.1	1300000	1320000	0.0482303	706.467	644	0.0440299	-0.376283
KN151917.1	260000	280000	0.0480428	527.642	642	0.999643	-0.387868
KN151917.1	80000	100000	0.0476552	535.617	684	0.999992	-0.41182
KN151917.1	940000	960000	0.0474052	863.87	748	0.00204767	-0.427273
KN151917.1	800000	820000	0.0466645	88.3328	112	0.951889	-0.473042
KN151917.1	280000	300000	0.0466475	742.349	746	0.53085	-0.474095
KN151917.1	600000	620000	0.0465909	319.569	304	0.258539	-0.477593
KN151917.1	100000	120000	0.0443708	271.054	352	0.99951	-0.614787
KN151917.1	1120000	1140000	0.0441144	296.622	314	0.75173	-0.630629
KN151917.1	240000	260000	0.0430868	740.651	716	0.254092	-0.694134
KN151917.1	640000	660000	0.0429154	417.163	422	0.55731	-0.704724
KN151917.1	1160000	1180000	0.0428516	707.012	742	0.817416	-0.708669
KN151917.1	1220000	1240000	0.0423444	627.602	716	0.99228	-0.74001
KN151917.1	200000	220000	0.0411292	315.878	406	0.999674	-0.815109
KN151917.1	1140000	1160000	0.0410839	750.579	800	0.893465	-0.817908
KN151917.1	900000	920000	0.0389798	195.615	230	0.95148	-0.947933
KN151917.1	920000	940000	0.0385485	808.674	756	0.0898911	-0.974587
KN151917.1	980000	1000000	0.0374315	718.044	752	0.808353	-1.04361
KN151917.1	1040000	1060000	0.0365668	432.096	434	0.516779	-1.09704
KN151917.1	960000	980000	0.0349585	848.886	910	0.9265	-1.19644
KN151917.1	580000	600000	0.0338369	360.522	360	0.482342	-1.26574
KN151917.1	520000	540000	0.0336532	451.253	448	0.448012	-1.27709
KN151917.1	660000	680000	0.0320778	216.852	264	0.984579	-1.37445
KN151917.1	620000	640000	0.0306091	195.52	308	1	-1.46521
KN151917.1	1320000	1340000	0.0283627	22.6687	30	0.828632	-1.60403
KN151917.1	1340000	1360000	0.020545	91.2392	94	0.561428	-2.08713
KN151918.1	0	20000	0.092202	135.201	110	0.0517149	2.34101
KN151918.1	840000	860000	0.0759111	962.513	760	7.53209e-07	1.33429
KN151918.1	1020000	1040000	0.0755543	181.395	162	0.141414	1.31224
KN151918.1	180000	200000	0.0730761	67.9817	64	0.343267	1.15909
KN151918.1	80000	100000	0.0717159	307.197	310	0.534307	1.07504
KN151918.1	760000	780000	0.0696825	257.946	240	0.203331	0.949386
KN151918.1	920000	940000	0.0684651	115.214	122	0.655359	0.874156
KN151918.1	540000	560000	0.0673648	195.535	200	0.575941	0.806161
KN151918.1	800000	820000	0.0638632	796.71	792	0.446369	0.58977
KN151918.1	100000	120000	0.0634906	157.038	142	0.183563	0.566749
KN151918.1	560000	580000	0.0634703	114.088	124	0.727206	0.565495
KN151918.1	780000	800000	0.0617512	421.188	464	0.923502	0.459259
KN151918.1	1220000	1240000	0.0615828	357.114	344	0.301849	0.448851
KN151918.1	580000	600000	0.0612807	523.725	522	0.470519	0.430182
KN151918.1	400000	420000	0.0610892	403.33	338	0.00837443	0.418351
KN151918.1	140000	160000	0.0607944	333.553	378	0.951553	0.400131
KN151918.1	820000	840000	0.0600947	858.611	930	0.953917	0.35689
KN151918.1	960000	980000	0.0587294	107.279	128	0.908255	0.272524
KN151918.1	1120000	1140000	0.0575798	220.565	188	0.0520683	0.201479
KN151918.1	600000	620000	0.0571563	746.495	762	0.649065	0.175308
KN151918.1	940000	960000	0.0569079	190.512	212	0.852767	0.159961
KN151918.1	860000	880000	0.0562512	148.529	170	0.881167	0.119381
KN151918.1	520000	540000	0.0555679	910.097	862	0.124357	0.0771517
KN151918.1	60000	80000	0.0549305	251.27	286	0.931531	0.037763
KN151918.1	160000	180000	0.0544198	312.418	252	0.00568475	0.00620426
KN151918.1	900000	920000	0.0538342	78.0448	82	0.603209	-0.0299799
KN151918.1	680000	700000	0.0536538	554.18	600	0.909647	-0.0411341
KN151918.1	280000	300000	0.0530971	1136.2	1058	0.0470441	-0.075533
KN151918.1	300000	320000	0.052874	1269.94	1220	0.156003	-0.0893183
KN151918.1	200000	220000	0.052612	529.378	396	7.96691e-06	-0.105512
KN151918.1	660000	680000	0.0516698	644.071	696	0.920738	-0.163734
KN151918.1	720000	740000	0.0516625	488.252	550	0.972323	-0.164183
KN151918.1	460000	480000	0.0506874	650.604	522	0.000102101	-0.224441
KN151918.1	320000	340000	0.0506817	746.689	680	0.038334	-0.224797
KN151918.1	260000	280000	0.0505872	1132.82	1114	0.340655	-0.230633
KN151918.1	700000	720000	0.0499075	476.741	542	0.979686	-0.272637
KN151918.1	500000	520000	0.0498528	891.07	1018	0.998274	-0.276017
KN151918.1	1180000	1200000	0.0486066	374.816	392	0.725423	-0.353032
KN151918.1	1320000	1340000	0.0480592	310.25	306	0.421552	-0.38686
KN151918.1	740000	760000	0.0479478	646.169	662	0.662842	-0.39374
KN151918.1	340000	360000	0.0474305	267.895	212	0.00556267	-0.425707
KN151918.1	1200000	1220000	0.0463762	577.335	648	0.978334	-0.490859
KN151918.1	1280000	1300000	0.0460483	559.761	442	0.000117916	-0.511125
KN151918.1	20000	40000	0.0459664	719.334	726	0.562762	-0.516186
KN151918.1	120000	140000	0.045886	318.293	452	1	-0.521151
KN151918.1	480000	500000	0.0456217	649.397	716	0.96407	-0.537487
KN151918.1	1160000	1180000	0.0454694	280.272	332	0.981964	-0.546895
KN151918.1	380000	400000	0.0452508	389.116	394	0.559993	-0.560407
KN151918.1	1300000	1320000	0.0452484	649.615	532	0.000349682	-0.560556
KN151918.1	420000	440000	0.0449777	651.299	586	0.0314329	-0.577284
KN151918.1	620000	640000	0.0449595	775.537	878	0.994317	-0.578409
KN151918.1	1060000	1080000	0.0438998	281.045	302	0.801195	-0.643896
KN151918.1	640000	660000	0.0436189	941.727	916	0.270571	-0.66125
KN151918.1	40000	60000	0.041567	470.841	566	0.998579	-0.788048
KN151918.1	240000	260000	0.0410434	694.044	680	0.345948	-0.820405
KN151918.1	1000000	1020000	0.0409342	116.14	148	0.975287	-0.827154
KN151918.1	440000	460000	0.0401126	544.234	540	0.440865	-0.877927
KN151918.1	1140000	1160000	0.0389882	93.1726	114	0.923458	-0.947413
KN151918.1	220000	240000	0.0388028	762.435	760	0.468326	-0.958871
KN151918.1	1100000	1120000	0.0379218	262.433	348	0.999792	-1.01331
KN151918.1	1080000	1100000	0.0375534	425.322	452	0.811404	-1.03608
KN151918.1	1040000	1060000	0.0366693	60.0488	110	0.999972	-1.09071
KN151918.1	1260000	1280000	0.0354461	335.69	334	0.463713	-1.1663
KN151918.1	1240000	1260000	0.0354067	509.5	578	0.981259	-1.16874
KN151918.1	360000	380000	0.0344551	414.484	406	0.374844	-1.22754
KN151918.1	1340000	1360000	0.0342936	675.122	734	0.940894	-1.23752
KN151918.1	980000	1000000	0.0225844	85.2134	92	0.678566	-1.96111
KN151919.1	1180000	1200000	0.0765227	726.718	710	0.323526	1.37209
KN151919.1	1120000	1140000	0.0740022	698.716	574	0.000267055	1.21632
KN151919.1	960000	980000	0.0711163	57.3125	62	0.644961	1.03799
KN151919.1	800000	820000	0.070145	100.595	100	0.464483	0.977964
KN151919.1	1240000	1260000	0.0692691	548.402	582	0.83763	0.923839
KN151919.1	200000	220000	0.0682939	566.225	444	7.29377e-05	0.863577
KN151919.1	1080000	1100000	0.0681021	131.798	130	0.439465	0.851725
KN151919.1	1220000	1240000	0.0659097	599.869	614	0.650738	0.716238
KN151919.1	180000	200000	0.0651994	445.486	452	0.577497	0.672344
KN151919.1	1280000	1300000	0.0628071	995.899	900	0.0138929	0.524513
KN151919.1	1100000	1120000	0.0626919	654.289	640	0.339047	0.517391
KN151919.1	660000	680000	0.0622299	603.756	474	4.7575e-05	0.488843
KN151919.1	920000	940000	0.0612376	103.873	84	0.0698143	0.427517
KN151919.1	1200000	1220000	0.0611306	1129.79	1114	0.364308	0.420906
KN151919.1	220000	240000	0.0592447	531.173	522	0.381003	0.304369
KN151919.1	160000	180000	0.0587559	545.584	526	0.26863	0.27416
KN151919.1	300000	320000	0.0577561	934.309	638	1.51101e-13	0.212376
KN151919.1	420000	440000	0.0576227	1039.28	826	5.5882e-07	0.204131
KN151919.1	600000	620000	0.0566672	1654.07	1468	0.000464824	0.145088
KN151919.1	1140000	1160000	0.0562121	291.886	332	0.944988	0.116963
KN151919.1	700000	720000	0.0561852	192.412	198	0.598668	0.115298
KN151919.1	560000	580000	0.0560049	525.466	464	0.0251986	0.10416
KN151919.1	260000	280000	0.055725	80.6933	72	0.225955	0.0868618
KN151919.1	1160000	1180000	0.0550726	587.686	696	0.998859	0.0465432
KN151919.1	1300000	1320000	0.0547665	546.702	594	0.917887	0.0276287
KN151919.1	280000	300000	0.0545835	313.555	214	1.06418e-05	0.0163183
KN151919.1	720000	740000	0.0544536	376.228	370	0.400469	0.0082921
KN151919.1	1040000	1060000	0.0523068	239.123	218	0.155686	-0.124372
KN151919.1	540000	560000	0.0521297	1073.29	1014	0.0956925	-0.135313
KN151919.1	780000	800000	0.0517683	210.729	220	0.66146	-0.157648
KN151919.1	1260000	1280000	0.0512082	476.144	560	0.995639	-0.192259
KN151919.1	140000	160000	0.0507248	376.664	360	0.262235	-0.222135
KN151919.1	740000	760000	0.049826	44.4639	48	0.618533	-0.277678
KN151919.1	400000	420000	0.0497905	919.688	824	0.0110732	-0.279867
KN151919.1	760000	780000	0.0496407	638.008	548	0.00462555	-0.289124
KN151919.1	580000	600000	0.0494876	999.403	1026	0.718212	-0.298588
KN151919.1	840000	860000	0.049166	96.4601	96	0.467614	-0.318462
KN151919.1	240000	260000	0.048687	868.293	788	0.0241717	-0.348061
KN151919.1	440000	460000	0.0480686	788.967	662	0.000472534	-0.386279
KN151919.1	680000	700000	0.047741	586.897	560	0.208672	-0.40652
KN151919.1	620000	640000	0.047178	505.601	568	0.971538	-0.44131
KN151919.1	380000	400000	0.0465704	416.074	422	0.572191	-0.47886
KN151919.1	640000	660000	0.0459254	83.0163	92	0.737474	-0.51872
KN151919.1	80000	100000	0.0456203	99.8768	114	0.824427	-0.537574
KN151919.1	1020000	1040000	0.0451226	301.742	248	0.0110864	-0.568327
KN151919.1	1320000	1340000	0.0449231	123.308	162	0.989599	-0.580657
KN151919.1	460000	480000	0.0444674	876.94	750	0.00088598	-0.608816
KN151919.1	40000	60000	0.0435936	763.966	758	0.432526	-0.662818
KN151919.1	0	20000	0.0432829	322.722	316	0.385142	-0.682013
KN151919.1	520000	540000	0.0430249	791.675	706	0.0135049	-0.697958
KN151919.1	20000	40000	0.0429291	708.816	692	0.320503	-0.703877
KN151919.1	120000	140000	0.0425077	258.954	244	0.243955	-0.729922
KN151919.1	1060000	1080000	0.0417309	394.641	332	0.0102127	-0.77792
KN151919.1	100000	120000	0.0406496	890.754	842	0.118592	-0.844741
KN151919.1	60000	80000	0.040237	301.949	342	0.941778	-0.870239
KN151919.1	860000	880000	0.0402271	56.5942	72	0.908602	-0.870851
KN151919.1	480000	500000	0.0396096	742.333	770	0.756975	-0.909013
KN151919.1	500000	520000	0.0390607	482.049	466	0.294063	-0.942932
KN151919.1	320000	340000	0.0366119	709.497	720	0.602773	-1.09426
KN151919.1	980000	1000000	0.0356833	319.143	386	0.994406	-1.15164
KN151919.1	360000	380000	0.0351554	723.154	826	0.995695	-1.18427
KN151919.1	1000000	1020000	0.0342487	272.332	266	0.381616	-1.2403
KN151919.1	340000	360000	0.0339315	856.276	948	0.984734	-1.2599
KN151919.1	880000	900000	0.0329383	285.825	376	0.999822	-1.32127
KN151919.1	900000	920000	0.0312898	408.226	380	0.153009	-1.42314
KN151919.1	820000	840000	0.0290538	100.266	152	0.9996	-1.56132
KN151919.1	940000	960000	0.0273971	228.759	276	0.982556	-1.6637
KN151920.1	420000	440000	0.111879	79.7983	42	0.000388156	3.55696
KN151920.1	40000	60000	0.0916912	86.0444	66	0.0494044	2.30945
KN151920.1	940000	960000	0.0884364	249.645	206	0.0203249	2.10831
KN151920.1	160000	180000	0.0796878	1299.46	986	5.99575e-11	1.56768
KN151920.1	0	20000	0.0793476	132.164	98	0.0122351	1.54665
KN151920.1	260000	280000	0.07724	594.434	584	0.373356	1.41641
KN151920.1	1020000	1040000	0.0770294	408.219	388	0.230433	1.40339
KN151920.1	1060000	1080000	0.076433	268.705	226	0.0270901	1.36654
KN151920.1	920000	940000	0.0720775	418.893	388	0.134657	1.09738
KN151920.1	880000	900000	0.0714875	262.016	262	0.488105	1.06093
KN151920.1	1200000	1220000	0.0708181	179.655	164	0.190825	1.01956
KN151920.1	1000000	1020000	0.0699468	343.964	310	0.0895192	0.965719
KN151920.1	980000	1000000	0.0696944	258.161	256	0.450385	0.95012
KN151920.1	840000	860000	0.0682695	385.645	396	0.635883	0.862068
KN151920.1	960000	980000	0.0679744	373.881	390	0.712724	0.843828
KN151920.1	740000	760000	0.065994	389.701	304	0.000639826	0.721449
KN151920.1	1320000	1340000	0.0648519	862.867	684	3.61728e-06	0.650871
KN151920.1	440000	460000	0.0648275	360.675	314	0.0356302	0.649363
KN151920.1	820000	840000	0.0634819	273.404	318	0.966506	0.566209
KN151920.1	860000	880000	0.0629291	465.192	468	0.527964	0.53205
KN151920.1	180000	200000	0.062873	702.353	690	0.363738	0.528583
KN151920.1	140000	160000	0.0618947	281.3	314	0.907627	0.468126
KN151920.1	1040000	1060000	0.0617742	524.344	544	0.720043	0.460682
KN151920.1	100000	120000	0.0617294	584.567	488	0.00170099	0.457911
KN151920.1	300000	320000	0.0591533	381.584	288	0.000178765	0.29872
KN151920.1	900000	920000	0.0581876	337.42	408	0.995419	0.239041
KN151920.1	1300000	1320000	0.0580962	1101.26	1034	0.0717858	0.233391
KN151920.1	200000	220000	0.0580418	308.222	338	0.875947	0.230033
KN151920.1	1280000	1300000	0.0565417	763.228	700	0.0485394	0.13733
KN151920.1	1240000	1260000	0.0539968	296.622	306	0.63908	-0.0199342
KN151920.1	1160000	1180000	0.0533245	527.227	474	0.0455701	-0.0614817
KN151920.1	280000	300000	0.0529885	195.925	196	0.488078	-0.0822426
KN151920.1	800000	820000	0.0529062	265.594	244	0.163526	-0.0873275
KN151920.1	1180000	1200000	0.0528784	725.949	568	7.44081e-06	-0.0890504
KN151920.1	80000	100000	0.0525661	881.612	814	0.0496925	-0.108346
KN151920.1	600000	620000	0.0522121	322.177	312	0.333717	-0.130222
KN151920.1	1220000	1240000	0.0500363	629.091	624	0.435428	-0.26468
KN151920.1	760000	780000	0.0490306	539.752	434	0.000395939	-0.326826
KN151920.1	20000	40000	0.0487659	325.298	322	0.438107	-0.343184
KN151920.1	700000	720000	0.0483662	377.627	358	0.228043	-0.367884
KN151920.1	520000	540000	0.04792	1614.79	1568	0.200686	-0.395459
KN151920.1	60000	80000	0.0472352	622.614	544	0.0108007	-0.437779
KN151920.1	340000	360000	0.0461365	403.188	402	0.47394	-0.505673
KN151920.1	380000	400000	0.0459779	554.517	554	0.485814	-0.515472
KN151920.1	1100000	1120000	0.0457968	631.496	686	0.932443	-0.526663
KN151920.1	320000	340000	0.0445486	290.901	312	0.798872	-0.6038
KN151920.1	400000	420000	0.0441447	359.049	370	0.648781	-0.628756
KN151920.1	360000	380000	0.0441017	563.328	542	0.254729	-0.631416
KN151920.1	120000	140000	0.0439668	594.274	576	0.290335	-0.639755
KN151920.1	560000	580000	0.043561	267.707	274	0.595761	-0.664832
KN151920.1	1120000	1140000	0.0433757	906.044	896	0.400472	-0.676282
KN151920.1	1140000	1160000	0.0432045	992.763	802	4.35651e-06	-0.68686
KN151920.1	620000	640000	0.0422313	291.213	292	0.501993	-0.746998
KN151920.1	460000	480000	0.0417721	1045.39	926	0.00369589	-0.775378
KN151920.1	1260000	1280000	0.0414661	638.209	714	0.98047	-0.794285
KN151920.1	720000	740000	0.0410572	336.054	308	0.130421	-0.819552
KN151920.1	780000	800000	0.0404943	399.821	442	0.925611	-0.85434
KN151920.1	580000	600000	0.0404056	253.343	284	0.904482	-0.859822
KN151920.1	540000	560000	0.039915	1262.34	1420	0.998905	-0.890137
KN151920.1	1080000	1100000	0.039662	466.474	528	0.974506	-0.905772
KN151920.1	680000	700000	0.0385415	326.834	284	0.0407744	-0.975017
KN151920.1	500000	520000	0.0378336	1198.3	1310	0.987272	-1.01876
KN151920.1	480000	500000	0.0376526	896.643	1006	0.994089	-1.02995
KN151920.1	660000	680000	0.0362416	265.543	274	0.631755	-1.11714
KN151920.1	640000	660000	0.0332162	165.041	182	0.811355	-1.3041
KN151921.1	900000	920000	0.0889601	99.589	78	0.0501962	2.14067
KN151921.1	80000	100000	0.0862432	309.138	270	0.0507664	1.97278
KN151921.1	860000	880000	0.077996	554.135	466	0.0030326	1.46313
KN151921.1	980000	1000000	0.0770644	212.512	218	0.592149	1.40556
KN151921.1	20000	40000	0.0765792	87.708	92	0.607228	1.37557
KN151921.1	740000	760000	0.0756172	140.449	156	0.808782	1.31612
KN151921.1	940000	960000	0.0700173	111.212	106	0.345359	0.970073
KN151921.1	840000	860000	0.0691984	130.284	140	0.710402	0.919466
KN151921.1	760000	780000	0.0689566	222.875	238	0.751046	0.904527
KN151921.1	1240000	1260000	0.0686092	669.7	466	1.68518e-09	0.883056
KN151921.1	100000	120000	0.0683541	258.899	262	0.542549	0.867297
KN151921.1	380000	400000	0.0683044	687.845	614	0.0203241	0.864221
KN151921.1	60000	80000	0.0673636	338.168	316	0.187173	0.806083
KN151921.1	880000	900000	0.0666292	245.072	266	0.816786	0.760704
KN151921.1	720000	740000	0.0665875	309.34	320	0.65531	0.758123
KN151921.1	200000	220000	0.065994	135.941	130	0.343033	0.721449
KN151921.1	120000	140000	0.0650753	702.361	570	0.000120523	0.664674
KN151921.1	40000	60000	0.0649991	810.803	650	1.62205e-05	0.659965
KN151921.1	480000	500000	0.0647967	353.395	378	0.813449	0.64746
KN151921.1	1160000	1180000	0.0646393	657.133	558	0.00234465	0.63773
KN151921.1	960000	980000	0.0644793	312.298	252	0.00576037	0.627844
KN151921.1	1040000	1060000	0.0640282	398.36	318	0.00145197	0.599971
KN151921.1	140000	160000	0.0637024	634.204	578	0.0524253	0.579834
KN151921.1	180000	200000	0.0630565	608.689	550	0.0417995	0.539924
KN151921.1	300000	320000	0.0627865	235.53	214	0.149242	0.523238
KN151921.1	1140000	1160000	0.0608048	488.248	506	0.706663	0.400772
KN151921.1	1060000	1080000	0.0604601	304.529	260	0.03005	0.379474
KN151921.1	520000	540000	0.0603613	385.26	406	0.763342	0.373369
KN151921.1	340000	360000	0.0603014	410.736	390	0.225578	0.369666
KN151921.1	800000	820000	0.0602369	604.319	580	0.234599	0.36568
KN151921.1	920000	940000	0.0594209	181.183	204	0.873138	0.315252
KN151921.1	320000	340000	0.0593726	125.375	144	0.866286	0.312268
KN151921.1	700000	720000	0.0590647	691.097	666	0.242769	0.293245
KN151921.1	600000	620000	0.0582072	1259.96	1032	1.27512e-06	0.240254
KN151921.1	820000	840000	0.0570624	670.799	650	0.277839	0.169508
KN151921.1	620000	640000	0.055789	597.398	612	0.656031	0.0908157
KN151921.1	280000	300000	0.0552908	356.426	324	0.103904	0.0600274
KN151921.1	1260000	1280000	0.0546058	535.153	482	0.0470587	0.0176992
KN151921.1	500000	520000	0.0544559	621.269	598	0.247135	0.0084337
KN151921.1	680000	700000	0.0530773	1051.49	1020	0.240469	-0.0767579
KN151921.1	1280000	1300000	0.0529313	575.561	542	0.154061	-0.0857778
KN151921.1	0	20000	0.0524194	1009.52	888	0.00274173	-0.11741
KN151921.1	1120000	1140000	0.0520078	800.643	746	0.0809558	-0.142846
KN151921.1	1220000	1240000	0.0514302	875.746	876	0.496067	-0.17854
KN151921.1	260000	280000	0.051215	799.881	764	0.178545	-0.191841
KN151921.1	420000	440000	0.0508974	417.333	438	0.75394	-0.211465
KN151921.1	1180000	1200000	0.0508101	308.676	292	0.240471	-0.216862
KN151921.1	1000000	1020000	0.0506409	109.708	136	0.952459	-0.227319
KN151921.1	160000	180000	0.0506124	819.44	722	0.00667073	-0.22908
KN151921.1	360000	380000	0.0497169	838.214	852	0.625369	-0.284419
KN151921.1	1200000	1220000	0.0488333	863.455	852	0.384994	-0.339022
KN151921.1	460000	480000	0.0486789	826.724	826	0.486359	-0.348565
KN151921.1	580000	600000	0.048353	798.626	752	0.115969	-0.368703
KN151921.1	220000	240000	0.0477175	1341.06	1180	0.000713706	-0.407973
KN151921.1	660000	680000	0.0475954	617.823	672	0.933346	-0.415517
KN151921.1	1020000	1040000	0.0468794	416.821	392	0.186166	-0.459767
KN151921.1	440000	460000	0.0462272	881.051	928	0.862841	-0.500071
KN151921.1	240000	260000	0.0445709	1417.49	1250	0.000632046	-0.602421
KN151921.1	540000	560000	0.044406	673.65	712	0.84551	-0.612609
KN151921.1	640000	660000	0.0439582	31.4304	40	0.831613	-0.640285
KN151921.1	1100000	1120000	0.0435327	558.703	576	0.689738	-0.666579
KN151921.1	560000	580000	0.0430023	782.472	772	0.38887	-0.699354
KN151921.1	1080000	1100000	0.0422874	414.185	404	0.352439	-0.743535
KN151921.1	1300000	1320000	0.04143	877.759	872	0.438982	-0.796515
KN151921.1	780000	800000	0.0408066	143.129	190	0.995362	-0.835042
KN151922.1	1260000	1280000	0.0792978	481.004	430	0.0448134	1.54357
KN151922.1	1180000	1200000	0.0779209	358.74	256	2.31665e-05	1.45849
KN151922.1	20000	40000	0.0721398	139.819	118	0.0831883	1.10124
KN151922.1	40000	60000	0.0681498	204.306	160	0.0102877	0.854671
KN151922.1	520000	540000	0.0680186	238.544	234	0.405373	0.846562
KN151922.1	1160000	1180000	0.0658466	408.241	406	0.45942	0.712338
KN151922.1	1200000	1220000	0.0657154	1024.4	888	0.000967898	0.704235
KN151922.1	820000	840000	0.059479	764.544	708	0.0691707	0.318847
KN151922.1	1280000	1300000	0.0588833	547.392	606	0.95744	0.282031
KN151922.1	540000	560000	0.0583694	131.445	146	0.800249	0.250274
KN151922.1	340000	360000	0.0577858	794.46	544	1.14792e-11	0.214215
KN151922.1	1220000	1240000	0.0574778	455.974	422	0.122571	0.195181
KN151922.1	180000	200000	0.055592	618.207	500	0.000233403	0.0786445
KN151922.1	1240000	1260000	0.0553378	631.644	696	0.961062	0.062932
KN151922.1	1080000	1100000	0.0553006	954.082	884	0.0504648	0.0606369
KN151922.1	800000	820000	0.054331	786.054	772	0.354773	0.00071922
KN151922.1	260000	280000	0.0542929	493.053	410	0.00300038	-0.00163458
KN151922.1	1100000	1120000	0.0541625	833.958	834	0.493893	-0.00969291
KN151922.1	100000	120000	0.053862	565.325	656	0.995478	-0.028267
KN151922.1	660000	680000	0.0534399	324.446	284	0.0494429	-0.0543478
KN151922.1	720000	740000	0.0527909	195.078	150	0.0078154	-0.0944571
KN151922.1	1120000	1140000	0.052622	1086.01	1026	0.0943359	-0.104895
KN151922.1	80000	100000	0.0520696	781.857	846	0.94344	-0.139028
KN151922.1	300000	320000	0.0517865	404.313	438	0.874115	-0.156523
KN151922.1	1060000	1080000	0.0512474	957.555	902	0.097198	-0.189837
KN151922.1	1000000	1020000	0.0508097	913.975	810	0.00626694	-0.216887
KN151922.1	560000	580000	0.0493765	573.077	562	0.363883	-0.305455
KN151922.1	320000	340000	0.0492974	551.891	542	0.374932	-0.310343
KN151922.1	1140000	1160000	0.0490064	100.666	120	0.899456	-0.328325
KN151922.1	480000	500000	0.0488524	921.419	752	2.11327e-05	-0.337843
KN151922.1	960000	980000	0.0487395	1069.42	1086	0.634313	-0.344816
KN151922.1	840000	860000	0.0486003	236.421	186	0.00727626	-0.353417
KN151922.1	0	20000	0.048466	258.993	252	0.367567	-0.361716
KN151922.1	580000	600000	0.0480221	436.888	340	0.000294456	-0.389149
KN151922.1	780000	800000	0.0478598	890.516	798	0.0122741	-0.399176
KN151922.1	240000	260000	0.0465747	558.689	520	0.116683	-0.478595
KN151922.1	120000	140000	0.0453951	567.079	560	0.408838	-0.551489
KN151922.1	420000	440000	0.0450164	631.405	608	0.247677	-0.57489
KN151922.1	760000	780000	0.0447481	299.875	254	0.0253824	-0.591469
KN151922.1	200000	220000	0.044589	589.419	524	0.0248393	-0.6013
KN151922.1	920000	940000	0.0443086	1072.87	1152	0.952934	-0.618633
KN151922.1	940000	960000	0.0434112	1192.73	1076	0.00724484	-0.674087
KN151922.1	980000	1000000	0.0433911	1051.64	1128	0.948597	-0.675329
KN151922.1	380000	400000	0.0432506	661.744	608	0.0646359	-0.684013
KN151922.1	280000	300000	0.0424721	464.161	444	0.245457	-0.732116
KN151922.1	900000	920000	0.0424494	1208.81	1238	0.718316	-0.73352
KN151922.1	400000	420000	0.0422638	876.764	762	0.00239513	-0.744992
KN151922.1	700000	720000	0.0420736	752.423	856	0.995281	-0.756745
KN151922.1	220000	240000	0.0407016	863.717	866	0.515512	-0.841533
KN151922.1	360000	380000	0.0397587	544.078	490	0.0456258	-0.899797
KN151922.1	160000	180000	0.0391851	615.976	568	0.0800299	-0.935243
KN151922.1	440000	460000	0.0388556	807.174	786	0.292499	-0.955607
KN151922.1	620000	640000	0.0388288	670.515	688	0.676311	-0.957262
KN151922.1	880000	900000	0.0386804	722.104	690	0.192411	-0.966435
KN151922.1	600000	620000	0.0381258	498.411	530	0.833886	-1.00071
KN151922.1	680000	700000	0.0373519	717.955	770	0.909918	-1.04853
KN151922.1	1040000	1060000	0.0365955	165.704	158	0.321365	-1.09527
KN151922.1	860000	880000	0.0352031	484.864	538	0.95114	-1.18132
KN151922.1	140000	160000	0.033639	524.84	614	0.996091	-1.27797
KN151922.1	460000	480000	0.0325361	570.758	620	0.921928	-1.34613
KN151922.1	500000	520000	0.0308748	72.8072	102	0.987187	-1.44879
KN151922.1	640000	660000	0.0270493	107.826	198	1	-1.6852
KN151923.1	620000	640000	0.087411	301.839	238	0.00317694	2.04494
KN151923.1	320000	340000	0.0847443	556.712	450	0.00043244	1.88015
KN151923.1	80000	100000	0.08456	378.486	310	0.00470347	1.86876
KN151923.1	1240000	1260000	0.0837444	68.1419	64	0.338286	1.81836
KN151923.1	500000	520000	0.0779327	144.008	142	0.437187	1.45922
KN151923.1	980000	1000000	0.0770645	421.952	392	0.142919	1.40557
KN151923.1	380000	400000	0.0762883	271.346	296	0.845004	1.3576
KN151923.1	920000	940000	0.07549	895.994	780	0.00240606	1.30826
KN151923.1	400000	420000	0.0725025	677.125	702	0.743454	1.12365
KN151923.1	60000	80000	0.0714532	434.544	416	0.255708	1.05881
KN151923.1	300000	320000	0.0689257	461.079	424	0.10371	0.902615
KN151923.1	260000	280000	0.0671628	693.847	696	0.515905	0.793673
KN151923.1	1060000	1080000	0.0670401	974.831	850	0.00182512	0.786093
KN151923.1	600000	620000	0.0655319	855.97	846	0.398351	0.692892
KN151923.1	40000	60000	0.0655073	286.467	276	0.319793	0.691372
KN151923.1	1000000	1020000	0.0650795	640.504	624	0.314915	0.664933
KN151923.1	700000	720000	0.0646687	658.614	624	0.163282	0.639549
KN151923.1	1140000	1160000	0.0645439	846.968	814	0.205317	0.631838
KN151923.1	680000	700000	0.0629563	784.84	730	0.0780785	0.533731
KN151923.1	240000	260000	0.0625282	243.917	262	0.782192	0.507278
KN151923.1	880000	900000	0.0622815	821.592	856	0.79583	0.492026
[truncated: 46,633 more rows]

## Sheet: Fig_1C
Site	Allelic Frequency (%)	GX-P-LR	GX-P-HR		Site	Allelic Count	GX-P-LR	GX-P-HR
15914	Ref (C)	30	80		15914	Ref (C)	6	16
	Alt (T)	70	20			Alt (T)	14	4
20089	Ref (T)	26.93	0		20089	Ref (T)	7	0
	Alt (A)	73.07	100			Alt (A)	19	22
65549	Ref (T)	78.38	97.4		65549	Ref (T)	29	37
	Alt (A)	21.62	2.6			Alt (A)	8	1

## Sheet: Fig_1E
Allelic Frequency (%)	GX-P-LR	GX-P-HR	GD-P-2014-F0	GD-P-2014-F3	GD-P-2020	S-P	R-P
C15914	16	66.6667	17.7083	63.3333	31.25	13.5135	80
20089A	70.8333	96.2963	67.5	88.6364	74.3902	29.4118	83.3333
T65549	74.0741	96.1538	75.641	100	88.3721	45.9459	84.375
Allelic Count (n/total)	GX-P-LR	GX-P-HR	GD-P-2014-F0	GD-P-2014-F3	GD-P-2020	S-P	R-P
C15914	8/50	40/60	17/96	57/90	25/80	10/74	56/70
20089A	34/48	52/54	54/80	78/88	61/82	20/68	60/72
T65549	40/54	50/52	59/78	80/80	76/86	34/74	54/64

## Sheet: Fig_2A
Allelic frequency (%)	65549A	T65549		Individual number	AA	AT	TT		Allelic number	A	T
GX-P-LR	25.9259	74.0741		GX-P-LR	6	2	19		GX-P-LR	14	40
GX-P-HR	3.84615	96.1538		GX-P-HR	1	0	25		GX-P-HR	2	50

## Sheet: Fig_2B
	Raw RR	ln(Resistance Ratio)	T65549-allele frequency (%)			The number of individuals attributed to different genotypes in N. lugens populations
GX-P-LR	17.8571	2.8824	77.7778			Populations	65549
GX-P-HR	1071.43	6.97675	96.1538				AA	AT	TT		Frequency of T-allele individuals
GD-P-2014	230.881	5.4419	79.4872			GX-P-LR	6	2	19		0.777778
GD-P-2020	466.07	6.14434	88.3721			GX-P-HR	1	0	25		0.961538
S-P	8.875	2.18324	54.0541			GD-P-2014	8	3	28		0.794872
R-P	185.764	5.22446	87.5			GD-P-2020	5	0	38		88.3721
						S-P	17	6	14		0.540541
						R-P	4	2	26		0.875

## Sheet: Fig_2C
Allelic frequency (%)	GD-P-2014-F0	GD-P-2014-F3			Number of individuals	AA	AT	TT
AA	20.5128	0			GD-P-2014-F0	8	3	28
AT	7.69231	0			GD-P-2014-F3	0	0	40
TT	71.7949	100
T allele	75.641	100

## Sheet: Fig_3A
Relative luciferase activity	pGL3-Basic	P(-288/+193)	P(-373/+193)-T65549	P(-881/+193)-65549A	P(-881/+193)-T65549
Value 1	1.97316	6.32668	11.5863	28.9051	39.2413
Value 2	2.1485	4.62869	21.05	33.897	71.9749
Value 3	1.92653	4.89415	12.9849	27.4095	49.0195
Value 4	1.98973	6.36902	11.2529	27.7218	61.6853
Value 5	2.5063	6.46171	15.7926	32.0428	33.0581

## Sheet: Fig_3B
Normalized NlPrx mRNA level	GD-P-2020			S-P			R-P
	Value 1	Value 2	Value 3	Value 1	Value 2	Value 3	Value 1	Value 2	Value 3
0 h	0.290511	0.234881	0.200731	0.112387	0.0986405	0.0889728	0.23921	0.186519	0.155002
12 h	0.812252	0.732889	0.675175	0.301049	0.182344	0.175321	0.705076	0.592439	0.916838
24 h	0.597358	0.547147	0.436282	0.0904379	0.0383627	0.0559074	0.365251	0.552765	0.405584
36 h	0.456916	0.436786	0.355191	0.048858	0.0323586	0.0757858	0.155354	0.223974	0.233126
48 h				0.276383	0.168374	0.171317	0.166632	0.144616	0.305252

## Sheet: FIg_3C
Fluirescence for ROS level (a.u./mg)	GD-P-2020			S-P			R-P
	Value 1	Value 2	Value 3	Value 1	Value 2	Value 3	Value 1	Value 2	Value 3
0 h	3.59714	3.02137	2.7452	4.5646	4.1776	4.5516	3.6768	3.6972	3.6817
12 h	7.7774	8.43758	7.6796	7.51357	7.34939	8.63254	9.16373	8.91226	9.40732
24 h	8.90407	9.20547	7.86713	8.93997	10.2403	8.8637	9.76952	9.88068	10.9944
36 h	5.09477	6.06166	6.04594	8.98262	8.39873	9.02217	6.62419	6.44181	6.01948
48 h				7.78323	7.02863	7.30945	5.74547	6.1877	6.41472

[truncated: 14 more sheets: Fig_3D, Fig_3E, Fig_4B, Fig_4C, Fig_4D, Fig_4E, Fig_5A, Fig_5B, Fig_5C, Fig_5D, Fig_5E, Fig_5F, S1_Fig, S2_Fig]
