# Supplementary material for: Peroxiredoxin alleviates the fitness costs of imidacloprid resistance in an insect pest of rice
Source: PLoS Biol. 2021 Apr 12;19(4):e3001190. doi: 10.1371/journal.pbio.3001190 (PMC8062100; doi:10.1371/journal.pbio.3001190)
Supplement: S4 Table — (XLSX) [file pbio.3001190.s010.xlsx]

## Sheet: Sheet1
S4 Table. 139 Genomic regions with signal of sweep [Z(Fst)>4].
CHROM	BIN_FROM	BIN_END	Fst	ZFst	Standardized D (GX-P-LR)	Standardized D (GX-P-HR)	Standardized difference of D	Gene_ID_#1	Annotation_#1	Gene_ID_#2	Annotation_#2	Gene_ID_#3	Annotation_#3
AOSB01046137.1	0	20000	0.121519	4.15271	-0.66955	-0.05253	-0.19918	XLOC_001243	uhrf1-binding protein 1-like	XLOC_001244	uhrf1-binding protein 1-like isoform x2
AOSB01093489.1	0	20000	0.149494	5.88142	-5.06744	-1.83502	-5.72911	XLOC_001753	dynamin isoform x6	XLOC_001754	etl1 homologue
AOSB01097339.1	0	20000	0.153306	6.11702	-2.73508	-0.48969	-1.55541	N/A	N/A
KN151910.1	300000	320000	0.121856	4.17353	-0.544533	-0.11788	-0.40192	XLOC_003261	amyloid beta a4 precursor protein-binding family b member 2-like isoform x1
KN151960.1	0	20000	0.122104	4.18886	-0.886241	-0.218401	-0.713772	N/A	N/A
KN151969.1	580000	600000	0.159919	6.52568	-0.117103	-0.03592	-0.14765	N/A	N/A
KN151979.1	460000	480000	0.124808	4.35594	-1.92501	-0.258455	-0.838034	N/A	N/A
KN151985.1	60000	80000	0.130968	4.73662	0.366558	-0.30869	-0.993881	N/A	N/A
KN151988.1	120000	140000	0.130074	4.68134	0.89519	0.3478	1.04279	XLOC_005790	transmembrane protein 136-like
KN151991.1	440000	460000	0.120642	4.09852	-0.766076	0.211374	0.619545	N/A	N/A
KN152046.1	660000	680000	0.150835	5.9643	2.60694	1.00984	3.09667	XLOC_007330	wd repeat-containing protein 47-like
KN152049.1	760000	780000	0.181632	7.86746	-0.665398	-0.15662	-0.522105	N/A	N/A
KN152071.1	460000	480000	0.130657	4.71739	-0.357937	-0.24345	-0.791483	N/A	N/A
KN152079.1	280000	300000	0.154209	6.17284	-1.04007	-0.184307	-0.608	N/A	N/A
KN152087.1	0	20000	0.169487	7.11692	-1.4892	-0.049899	-0.191018	XLOC_008319	electron transfer flavoprotein-ubiquinone mitochondrial	XLOC_008327	neurogenic protein mastermind
KN152088.1	60000	80000	0.123663	4.28519	0.959825	0.12837	0.362037	XLOC_008342	glutathione s-transferase c-terminal domain-containing protein
KN152094.1	20000	40000	0.144842	5.59395	-1.30581	-0.376975	-1.20573	XLOC_008494	protein spire-like
KN152102.1	420000	440000	0.144608	5.57952	-0.885613	0.522736	1.5855	N/A	N/A
KN152139.1	600000	620000	0.120524	4.09121	-0.254741	0.189617	0.552047	XLOC_009466	PREDICTED: uncharacterized protein LOC100141771
KN152156.1	540000	560000	0.149618	5.88914	-1.41241	-0.183648	-0.605956	XLOC_009831	acetylcholine receptor subunit beta-like 2	XLOC_009830	63 kda sperm flagellar membrane protein	XLOC_009834	N/A
KN152169.1	40000	60000	0.186115	8.14446	-2.55057	-0.201614	-0.661693	XLOC_010210	vacuolar protein-sorting protein	XLOC_010211	N/A
KN152170.1	660000	680000	0.227134	10.6793	0.320557	0.555075	1.68583	N/A	N/A
KN152176.1	480000	500000	0.150866	5.96624	-1.68119	-0.394593	-1.26038	N/A	N/A
KN152184.1	440000	460000	0.127278	4.50858	0.614001	0.931026	2.85216	XLOC_010506	agap009812-pa-like protein	XLOC_010518	N/A	XLOC_010519	N/A
KN152185.1	640000	660000	0.132911	4.85666	-0.720799	-0.34117	-1.09465	N/A	N/A
KN152253.1	0	20000	0.125768	4.41526	-2.21612	0.16917	0.488613	N/A	N/A
KN152257.1	0	20000	0.136259	5.06359	-0.299215	0.04858	0.114499	N/A	N/A
KN152258.1	280000	300000	0.152326	6.05645	-1.19356	0.144357	0.411634	N/A	N/A
KN152258.1	460000	480000	0.119354	4.0189	-1.53605	-0.092313	-0.322602	N/A	N/A
KN152284.1	120000	140000	0.127296	4.50969	-1.76258	-0.917167	-2.8816	XLOC_012375	plexin- partial
KN152322.1	380000	400000	0.141513	5.38823	-1.48482	-0.320041	-1.0291	N/A	N/A
KN152323.1	180000	200000	0.123154	4.25374	-1.15276	-0.174723	-0.578267	XLOC_013082	N/A
KN152340.1	200000	220000	0.128933	4.61088	-1.20465	0.045331	0.10442	N/A	N/A
KN152361.1	340000	360000	0.119763	4.04415	0.16465	0.12049	0.33759	XLOC_013665	wd repeat-containing protein on y chromosome-like
KN152362.1	500000	520000	0.132243	4.81537	-0.990154	-0.085317	-0.300897	N/A	N/A
KN152370.1	100000	120000	0.126987	4.49059	-1.43329	0.035455	0.0737808	N/A	N/A
KN152390.1	300000	320000	0.186668	8.17868	-0.244844	-0.0061	-0.0551378	XLOC_014173	low quality protein: neogenin-like
KN152418.1	20000	40000	0.144068	5.54616	-2.06305	-0.170583	-0.565423	XLOC_014563	protein kibra-like	XLOC_014564	protein kibra-like
KN152426.1	180000	200000	0.149051	5.85408	-1.01736	-0.465598	-1.48067	N/A	N/A
KN152436.1	380000	400000	0.144495	5.57252	-1.12327	-0.329904	-1.05969	N/A	N/A
KN152437.1	440000	460000	0.121024	4.12209	-0.824632	-0.021232	-0.102083	N/A	N/A
KN152486.1	40000	60000	0.154669	6.20124	-0.297521	-0.03212	-0.135861	N/A	N/A
KN152486.1	380000	400000	0.139995	5.29443	-1.04566	0.426589	1.28722	XLOC_015498	N/A	XLOC_015501	N/A
KN152518.1	420000	440000	0.158358	6.42918	-0.295262	0.1076	0.297601	N/A	N/A
KN152527.1	260000	280000	0.152644	6.07611	0.58474	0.0034	-0.0256653	N/A	N/A
KN152543.1	0	20000	0.154946	6.21838	-1.57131	0	-0.0362134	N/A	N/A
KN152547.1	0	20000	0.124569	4.34116	-0.636801	0.117484	0.328264	N/A	N/A
KN152553.1	340000	360000	0.136906	5.10358	0.593309	0.42014	1.26721	N/A	N/A
KN152575.1	200000	220000	0.125222	4.38152	-1.78964	-0.776515	-2.44524	N/A	N/A
KN152583.1	240000	260000	0.119457	4.0253	-1.10329	0.208772	0.611473	XLOC_016718	ubiquitin
KN152609.1	180000	200000	0.122655	4.22287	-0.682437	-0.05687	-0.212645	XLOC_017033	major facilitator superfamily domain-containing protein 12-like	XLOC_017039	abhydrolase domain-containing protein fam108c1-like
KN152658.1	200000	220000	0.13405	4.92708	-1.25159	-0.561691	-1.77878	XLOC_017632	anxa6 protein
KN152669.1	160000	180000	0.137609	5.14702	-0.831152	-0.304045	-0.97947	N/A	N/A
KN152687.1	260000	280000	0.11912	4.00442	1.57249	0.45306	1.36934	N/A	N/A
KN152703.1	120000	140000	0.187067	8.2033	0.964043	0.17192	0.497144	N/A	N/A
KN152796.1	260000	280000	0.120437	4.08581	-2.08169	0.045126	0.103784	N/A	N/A
KN152803.1	120000	140000	0.149689	5.89348	0.18242	0	-0.0362134	XLOC_019227	adenylate cyclase type 2-like	XLOC_019228	adenylate cyclase type 2
KN152815.1	240000	260000	0.124107	4.31261	-1.43547	-0.545093	-1.72729	N/A	N/A
KN152816.1	320000	340000	0.136587	5.08385	0.377319	0.361882	1.08647	N/A	N/A
KN152821.1	120000	140000	0.120232	4.07316	0.416512	0.0125	0.00256613	XLOC_019430	rap1 gtpase-activating protein 2-like
KN152824.1	80000	100000	0.148111	5.79599	0.237821	0.309704	0.9246	XLOC_019454	tbc1 domain family member 1 isoform x1
KN152868.1	60000	80000	0.126399	4.45423	-0.560077	0.255606	0.756768	XLOC_019887	signal transducer and activator of transcription b isoform x6
KN152881.1	320000	340000	0.142908	5.47448	0.237588	-0.37778	-1.20822	N/A	N/A
KN152916.1	140000	160000	0.124666	4.34715	0.218324	0	-0.0362134	N/A	N/A
KN152969.1	200000	220000	0.126469	4.45859	-0.370592	0.301503	0.899157	XLOC_020901	chondroitin sulfate proteoglycan 4
KN153071.1	60000	80000	0.210615	9.65851	-6.71698	-0.019917	-0.0980031	XLOC_021887	o-methyltransferase family 2	XLOC_021888	glycosyl transferase family 1
KN153071.1	120000	140000	0.131804	4.78827	-0.450836	1.64803	5.07657	XLOC_021889	16 kda heat shock protein a
KN153071.1	80000	100000	0.119394	4.02136	-2.21612	0.82284	2.51653	N/A	N/A
KN153091.1	40000	60000	0.127382	4.515	-0.926253	-0.062618	-0.230477	N/A	N/A
KN153099.1	220000	240000	0.142543	5.4519	-0.754372	-0.159178	-0.530041	XLOC_022186	pdz and lim domain protein 3-like
KN153123.1	100000	120000	0.169417	7.11263	1.02738	-0.69826	-2.20247	XLOC_022394	glucose dehydrogenase
KN153164.1	140000	160000	0.121729	4.16567	-0.571469	0.159289	0.457958	XLOC_022736	slit-robo rho gtpase-activating protein 1-like isoform x2
KN153239.1	40000	60000	0.137177	5.12029	0.371839	-0.12154	-0.413274	N/A	N/A
KN153257.1	200000	220000	0.122725	4.2272	0.0788258	0.350777	1.05202	N/A	N/A
KN153274.1	220000	240000	0.119094	4.00284	-0.802445	-0.237092	-0.771758	XLOC_023635	N/A
KN153279.1	160000	180000	0.133193	4.87411	-1.95101	-0.543691	-1.72294	N/A	N/A
KN153303.1	160000	180000	0.124853	4.35874	-0.435956	0.305527	0.911641	N/A	N/A
KN153319.1	0	20000	0.128594	4.58988	0.173917	0.09309	0.252585	XLOC_023973	facilitated trehalose transporter tret1-like
KN153366.1	140000	160000	0.119248	4.01233	-1.342	-0.392549	-1.25404	XLOC_024378	atp-dependent dna helicase pif1	XLOC_024381	N/A
KN153432.1	140000	160000	0.136188	5.0592	-3.20132	-1.27317	-3.98605	XLOC_024842	transient receptor potential-gamma
KN153497.1	100000	120000	0.124395	4.33044	-1.50654	-0.119803	-0.407885	N/A	N/A
KN153599.1	0	20000	0.121515	4.15244	-0.572432	0.35513	1.06553	N/A	N/A
KN153620.1	0	20000	0.122167	4.19273	-3.20132	-0.433175	-1.38008	N/A	N/A
KN153667.1	20000	40000	0.172825	7.32324	0.285815	0.424244	1.27994	N/A	N/A
KN153711.1	60000	80000	0.149035	5.8531	-3.56002	-1.1285	-3.53723	XLOC_026595	N/A
KN153761.1	20000	40000	0.162442	6.68159	0.324874	0.95145	2.91553	N/A	N/A
KN153763.1	140000	160000	0.119465	4.02579	-1.09384	-0.027473	-0.121444	N/A	N/A
KN153849.1	80000	100000	0.125941	4.42596	-0.0911298	0.08152	0.216691	N/A	N/A
KN153904.1	80000	100000	0.135108	4.99247	-1.38695	0.484521	1.46695	N/A	N/A
KN153912.1	60000	80000	0.120006	4.05919	-0.665398	0.387071	1.16462	N/A	N/A
KN153913.1	100000	120000	0.156308	6.30252	-1.52485	-0.10057	-0.348218	XLOC_027620	N/A
KN153985.1	40000	60000	0.13982	5.2836	-0.427919	1.02995	3.15906	XLOC_027934	rho gtpase-activating protein 6
KN153998.1	80000	100000	0.152011	6.03697	-0.802312	-0.052362	-0.198659	N/A	N/A
KN154016.1	0	20000	0.29371	14.7935	-6.10428	0.066027	0.168626	N/A	N/A
KN154032.1	60000	80000	0.121248	4.13597	0.280036	0.07669	0.201707	N/A	N/A
KN154057.1	120000	140000	0.18244	7.91736	-0.366639	0.254688	0.75392	N/A	N/A
KN154119.1	0	20000	0.152049	6.03931	-1.67435	0.203952	0.596519	N/A	N/A
KN154324.1	60000	80000	0.15674	6.32922	0.18242	0.20085	0.586896	N/A	N/A
KN154396.1	0	20000	0.131096	4.74454	-0.0149703	0.341436	1.02304	N/A	N/A
KN154399.1	40000	60000	0.187231	8.21344	-0.700306	0.469161	1.41929	N/A	N/A
KN154527.1	20000	40000	0.119366	4.01962	-0.963808	0.057196	0.141229	N/A	N/A
KN154544.1	0	20000	0.157085	6.35054	0.748949	0.521615	1.58202	XLOC_030186	dual oxidase 1
KN154545.1	40000	60000	0.119813	4.04728	-0.109696	0.665872	2.02956	N/A	N/A
KN154580.1	60000	80000	0.126254	4.44532	0.705805	0.2876	0.856025	N/A	N/A
KN154590.1	20000	40000	0.127338	4.51229	-1.72039	0.31212	0.932095	N/A	N/A
KN154621.1	60000	80000	0.122078	4.18723	1.02738	0.834438	2.55251	XLOC_030450	N/A	XLOC_030451	N/A
KN154677.1	40000	60000	0.120105	4.06532	0.410134	0.2957	0.881154	XLOC_030699	phospholipid-transporting atpase id
KN154690.1	60000	80000	0.130837	4.72852	-0.0954144	0.11409	0.317735	XLOC_030743	N/A	XLOC_030746	ets-like proteinous factor
KN154797.1	40000	60000	0.125921	4.42472	0.272961	-0.08016	-0.284899	N/A	N/A
KN154799.1	60000	80000	0.138163	5.18121	-0.382847	0.494148	1.49681	N/A	N/A
KN154846.1	20000	40000	0.145001	5.60379	-1.95101	-0.14934	-0.49952	N/A	N/A
KN154906.1	20000	40000	0.124852	4.35867	-0.024868	0.00258	-0.0282093	XLOC_031284	serine threonine-protein kinase ulk2-like
KN154930.1	20000	40000	0.135963	5.04527	-1.98234	0.164648	0.474584	XLOC_031360	speract receptor
KN154977.1	20000	40000	0.14885	5.84163	0.0375741	0.0687	0.176919	XLOC_031480	protein goliath
KN155176.1	0	20000	0.192822	8.55898	-4.29844	-1.26673	-3.96607	N/A	N/A
KN155291.1	0	20000	0.125263	4.38406	-0.51019	-0.52794	-1.67407	XLOC_032133	peroxiredoxin
KN155294.1	40000	60000	0.130665	4.71791	-0.883643	0.016436	0.014777	N/A	N/A
KN155329.1	0	20000	0.128296	4.57151	0.244829	0	-0.0362134	N/A	N/A
KN155369.1	20000	40000	0.119732	4.04227	-3.03233	-0.966493	-3.03462	N/A	N/A
KN155377.1	20000	40000	0.150606	5.95016	-3.57606	-1.31692	-4.12177	N/A	N/A
KN155392.1	0	20000	0.155074	6.22627	-0.905877	0.040404	0.0891344	XLOC_032301	neuropeptide γ receptor-like
KN155392.1	40000	60000	0.123544	4.27781	-0.249427	0.958666	2.93791	N/A	N/A
KN155394.1	0	20000	0.135842	5.03781	-0.0822284	0.646549	1.96961	XLOC_032306	innexin inx3
KN155479.1	20000	40000	0.167347	6.98472	-0.361889	0.558269	1.69574	XLOC_032435	sushi repeat-containing protein srpx
KN155541.1	20000	40000	0.123498	4.27498	-0.230064	0.498061	1.50895	XLOC_032538	integrin alpha-ps2-like
KN155661.1	0	20000	0.130561	4.71146	1.36264	0.4889	1.48053	N/A	N/A
KN155735.1	20000	40000	0.12869	4.5958	-0.982046	0.082701	0.220355	N/A	N/A
KN155912.1	0	20000	0.119721	4.04156	-0.332927	0.19678	0.574269	N/A	N/A
KN155989.1	0	20000	0.142286	5.43601	0.988887	0.22213	0.652914	N/A	N/A
KN156117.1	0	20000	0.142209	5.43124	0.237588	-0.71336	-2.24931	N/A	N/A
KN156170.1	0	20000	0.131229	4.75271	-0.570871	0.229867	0.676917	XLOC_033587	semaphorin-1a
KN156476.1	0	20000	0.119355	4.01896	-0.936749	-0.577008	-1.8263	N/A	N/A
KN156535.1	0	20000	0.13704	5.11185	-0.444459	-0.216	-0.706323	N/A	N/A
KN156562.1	0	20000	0.163623	6.75455	-0.973065	0.226586	0.666738	XLOC_034245	slit-robo rho gtpase-activating
KN156933.1	0	20000	0.125867	4.42138	-1.56561	-0.647425	-2.04476	N/A	N/A
KN156987.1	0	20000	0.157585	6.38144	-0.341762	0.567307	1.72378	N/A	N/A
KN157099.1	0	20000	0.128912	4.60957	-1.56561	-0.091322	-0.319527	N/A	N/A
KN157110.1	0	20000	0.125018	4.36891	0.147745	-0.17024	-0.564359	N/A	N/A
KN157113.1	0	20000	0.135655	5.02622	-0.361889	0.721137	2.20101	XLOC_034845	structural maintenance of chromosomes protein 6
