# Supplementary material for: Peroxiredoxin alleviates the fitness costs of imidacloprid resistance in an insect pest of rice
Source: PLoS Biol. 2021 Apr 12;19(4):e3001190. doi: 10.1371/journal.pbio.3001190 (PMC8062100; doi:10.1371/journal.pbio.3001190)
Supplement: S5 Table — (XLSX) [file pbio.3001190.s011.xlsx]

## Sheet: Sheet1
S5 Table. GO functional enrichment of candidate genes.
ID	Descrption	Class	Pvalue	fg_num	bg_num	Ratio	FDR	Genes
GO:0050896	response to stimulus	Biological Process	1.06914e-05	16	1839	0.009	0.00286529	XLOC_008319;XLOC_008327;XLOC_009831;XLOC_012375;XLOC_019227;XLOC_019228;XLOC_022736;XLOC_024378;XLOC_026595;XLOC_027934;XLOC_030186;XLOC_031360;XLOC_032133;XLOC_032301;XLOC_032538;XLOC_034245
GO:0007154	cell communication	Biological Process	0.000307289	12	1403	0.009	0.0102942	XLOC_008327;XLOC_009831;XLOC_012375;XLOC_019227;XLOC_019228;XLOC_022736;XLOC_026595;XLOC_027934;XLOC_031360;XLOC_032301;XLOC_032538;XLOC_034245
GO:0023052	signaling	Biological Process	0.000299029	12	1399	0.009	0.0114485	XLOC_008327;XLOC_009831;XLOC_012375;XLOC_019227;XLOC_019228;XLOC_022736;XLOC_026595;XLOC_027934;XLOC_031360;XLOC_032301;XLOC_032538;XLOC_034245
GO:0052652	cyclic purine nucleotide metabolic process	Biological Process	0.000451027	3	52	0.058	0.0120875	XLOC_019227;XLOC_019228;XLOC_031360
GO:0016849	phosphorus-oxygen lyase activity	Molecular Function	0.000695077	3	55	0.055	0.0124187	XLOC_019227;XLOC_019228;XLOC_031360
GO:0005886	plasma membrane	Cellular Component	0.000422198	8	563	0.014	0.0125721	XLOC_009831;XLOC_012375;XLOC_019227;XLOC_019228;XLOC_024842;XLOC_031360;XLOC_032306;XLOC_032538
GO:0030334	regulation of cell migration	Biological Process	0.000631083	2	13	0.154	0.01301	XLOC_012375;XLOC_022736
GO:2000145	regulation of cell motility	Biological Process	0.000631083	2	13	0.154	0.01301	XLOC_012375;XLOC_022736
GO:0051716	cellular response to stimulus	Biological Process	0.000294157	13	1624	0.008	0.013139	XLOC_008327;XLOC_009831;XLOC_012375;XLOC_019227;XLOC_019228;XLOC_022736;XLOC_024378;XLOC_026595;XLOC_027934;XLOC_031360;XLOC_032301;XLOC_032538;XLOC_034245
GO:0007165	signal transduction	Biological Process	0.000197657	12	1340	0.009	0.013243	XLOC_008327;XLOC_009831;XLOC_012375;XLOC_019227;XLOC_019228;XLOC_022736;XLOC_026595;XLOC_027934;XLOC_031360;XLOC_032301;XLOC_032538;XLOC_034245
GO:0031226	intrinsic component of plasma membrane	Cellular Component	0.000979685	4	133	0.03	0.0138187	XLOC_009831;XLOC_012375;XLOC_024842;XLOC_032538
GO:0009187	cyclic nucleotide metabolic process	Biological Process	0.0010342	3	69	0.043	0.0138582	XLOC_019227;XLOC_019228;XLOC_031360
GO:0009975	cyclase activity	Molecular Function	0.000623367	3	53	0.057	0.0139219	XLOC_019227;XLOC_019228;XLOC_031360
GO:0051270	regulation of cellular component movement	Biological Process	0.0010924	2	17	0.118	0.0139411	XLOC_012375;XLOC_022736
GO:0005887	integral component of plasma membrane	Cellular Component	0.000848861	4	128	0.031	0.0142184	XLOC_009831;XLOC_012375;XLOC_024842;XLOC_032538
GO:0040012	regulation of locomotion	Biological Process	0.00122672	2	18	0.111	0.014294	XLOC_012375;XLOC_022736
GO:0009190	cyclic nucleotide biosynthetic process	Biological Process	0.000908581	3	66	0.045	0.0143235	XLOC_019227;XLOC_019228;XLOC_031360
GO:0044699	single-organism process	Biological Process	0.000966975	25	5714	0.004	0.0143972	XLOC_008319;XLOC_008327;XLOC_008494;XLOC_009831;XLOC_012375;XLOC_013082;XLOC_017033;XLOC_019227;XLOC_019228;XLOC_019887;XLOC_022394;XLOC_022736;XLOC_023973;XLOC_024378;XLOC_024842;XLOC_026595;XLOC_027934;XLOC_030186;XLOC_030699;XLOC_031360;XLOC_032133;XLOC_032301;XLOC_032306;XLOC_032538;XLOC_034245
GO:0071944	cell periphery	Cellular Component	0.000598438	8	593	0.013	0.0145801	XLOC_009831;XLOC_012375;XLOC_019227;XLOC_019228;XLOC_024842;XLOC_031360;XLOC_032306;XLOC_032538
GO:0007166	cell surface receptor signaling pathway	Biological Process	0.00121544	5	282	0.018	0.0148062	XLOC_008327;XLOC_009831;XLOC_012375;XLOC_031360;XLOC_032538
GO:0006171	cAMP biosynthetic process	Biological Process	0.00136856	2	19	0.105	0.0152822	XLOC_019227;XLOC_019228
GO:0044700	single organism signaling	Biological Process	0.000290961	12	1395	0.009	0.0155955	XLOC_008327;XLOC_009831;XLOC_012375;XLOC_019227;XLOC_019228;XLOC_022736;XLOC_026595;XLOC_027934;XLOC_031360;XLOC_032301;XLOC_032538;XLOC_034245
GO:0065007	biological regulation	Biological Process	0.000127402	18	2773	0.006	0.0170718	XLOC_008327;XLOC_008494;XLOC_009831;XLOC_012375;XLOC_013082;XLOC_019227;XLOC_019228;XLOC_019430;XLOC_022736;XLOC_024378;XLOC_024842;XLOC_026595;XLOC_027934;XLOC_030746;XLOC_031360;XLOC_032301;XLOC_032538;XLOC_034245
GO:0046058	cAMP metabolic process	Biological Process	0.00167461	2	21	0.095	0.0172613	XLOC_019227;XLOC_019228
GO:0065008	regulation of biological quality	Biological Process	0.000195643	6	301	0.02	0.0174774	XLOC_008494;XLOC_009831;XLOC_012375;XLOC_013082;XLOC_024378;XLOC_024842
GO:0004016	adenylate cyclase activity	Molecular Function	0.0016318	2	19	0.105	0.0174929	XLOC_019227;XLOC_019228
GO:0050789	regulation of biological process	Biological Process	0.00344476	15	2641	0.006	0.0307732	XLOC_008327;XLOC_008494;XLOC_009831;XLOC_012375;XLOC_019227;XLOC_019228;XLOC_019430;XLOC_022736;XLOC_026595;XLOC_027934;XLOC_030746;XLOC_031360;XLOC_032301;XLOC_032538;XLOC_034245
GO:0031224	intrinsic component of membrane	Cellular Component	0.00325128	23	4496	0.005	0.0311194	XLOC_001753;XLOC_005790;XLOC_008319;XLOC_009466;XLOC_009830;XLOC_009831;XLOC_010506;XLOC_012375;XLOC_013082;XLOC_014173;XLOC_017033;XLOC_019227;XLOC_019228;XLOC_020901;XLOC_023973;XLOC_024842;XLOC_030186;XLOC_030699;XLOC_031360;XLOC_031480;XLOC_032301;XLOC_032306;XLOC_032538;XLOC_033587
GO:0016021	integral component of membrane	Cellular Component	0.0031683	23	4489	0.005	0.0314483	XLOC_001753;XLOC_005790;XLOC_008319;XLOC_009466;XLOC_009830;XLOC_009831;XLOC_010506;XLOC_012375;XLOC_013082;XLOC_014173;XLOC_017033;XLOC_019227;XLOC_019228;XLOC_020901;XLOC_023973;XLOC_024842;XLOC_030186;XLOC_030699;XLOC_031360;XLOC_031480;XLOC_032301;XLOC_032306;XLOC_032538;XLOC_033587
GO:0016477	cell migration	Biological Process	0.00341277	2	30	0.067	0.0315387	XLOC_012375;XLOC_022736
GO:0006164	purine nucleotide biosynthetic process	Biological Process	0.00403254	3	111	0.027	0.0337725	XLOC_019227;XLOC_019228;XLOC_031360
GO:0009152	purine ribonucleotide biosynthetic process	Biological Process	0.00393123	3	110	0.027	0.0339862	XLOC_019227;XLOC_019228;XLOC_031360
GO:0043235	receptor complex	Cellular Component	0.00453873	2	30	0.067	0.0357759	XLOC_012375;XLOC_032538
GO:0030695	GTPase regulator activity	Molecular Function	0.00445461	3	105	0.029	0.0361769	XLOC_019430;XLOC_022736;XLOC_034245
GO:0072522	purine-containing compound biosynthetic process	Biological Process	0.00478647	3	118	0.025	0.0366507	XLOC_019227;XLOC_019228;XLOC_031360
GO:0009260	ribonucleotide biosynthetic process	Biological Process	0.00525314	3	122	0.025	0.0380498	XLOC_019227;XLOC_019228;XLOC_031360
GO:0046390	ribose phosphate biosynthetic process	Biological Process	0.00525314	3	122	0.025	0.0380498	XLOC_019227;XLOC_019228;XLOC_031360
GO:0043087	regulation of GTPase activity	Biological Process	0.00513399	3	121	0.025	0.0382197	XLOC_012375;XLOC_022736;XLOC_034245
GO:0048518	positive regulation of biological process	Biological Process	0.0062171	5	411	0.012	0.0387484	XLOC_008327;XLOC_008494;XLOC_012375;XLOC_022736;XLOC_034245
GO:0050794	regulation of cellular process	Biological Process	0.00565075	14	2483	0.006	0.0388308	XLOC_008327;XLOC_008494;XLOC_009831;XLOC_012375;XLOC_019227;XLOC_019228;XLOC_022736;XLOC_026595;XLOC_027934;XLOC_030746;XLOC_031360;XLOC_032301;XLOC_032538;XLOC_034245
GO:0060589	nucleoside-triphosphatase regulator activity	Molecular Function	0.00588088	3	116	0.026	0.0394019	XLOC_019430;XLOC_022736;XLOC_034245
GO:0004601	peroxidase activity	Molecular Function	0.00613107	2	37	0.054	0.0400762	XLOC_030186;XLOC_032133
GO:0016684	oxidoreductase activity, acting on peroxide as acceptor	Molecular Function	0.00613107	2	37	0.054	0.0400762	XLOC_030186;XLOC_032133
GO:0044459	plasma membrane part	Cellular Component	0.00733326	4	232	0.017	0.0401085	XLOC_009831;XLOC_012375;XLOC_024842;XLOC_032538
GO:0044425	membrane part	Cellular Component	0.00700467	23	4713	0.005	0.0408098	XLOC_001753;XLOC_005790;XLOC_008319;XLOC_009466;XLOC_009830;XLOC_009831;XLOC_010506;XLOC_012375;XLOC_013082;XLOC_014173;XLOC_017033;XLOC_019227;XLOC_019228;XLOC_020901;XLOC_023973;XLOC_024842;XLOC_030186;XLOC_030699;XLOC_031360;XLOC_031480;XLOC_032301;XLOC_032306;XLOC_032538;XLOC_033587
GO:0009636	response to toxic substance	Biological Process	0.00723639	2	44	0.045	0.0412628	XLOC_030186;XLOC_032133
GO:0098754	detoxification	Biological Process	0.00723639	2	44	0.045	0.0412628	XLOC_030186;XLOC_032133
GO:0098869	cellular oxidant detoxification	Biological Process	0.00691995	2	43	0.047	0.0421488	XLOC_030186;XLOC_032133
GO:1990748	cellular detoxification	Biological Process	0.00691995	2	43	0.047	0.0421488	XLOC_030186;XLOC_032133
GO:0048870	cell motility	Biological Process	0.00822443	2	47	0.043	0.0440829	XLOC_012375;XLOC_022736
GO:0051674	localization of cell	Biological Process	0.00822443	2	47	0.043	0.0440829	XLOC_012375;XLOC_022736
GO:0016209	antioxidant activity	Molecular Function	0.00935875	2	46	0.043	0.0482335	XLOC_030186;XLOC_032133
GO:0050790	regulation of catalytic activity	Biological Process	0.0119953	4	310	0.013	0.0595322	XLOC_012375;XLOC_019430;XLOC_022736;XLOC_034245
GO:0042221	response to chemical	Biological Process	0.0118644	4	309	0.013	0.0599935	XLOC_008319;XLOC_012375;XLOC_030186;XLOC_032133
GO:0009165	nucleotide biosynthetic process	Biological Process	0.0128279	3	169	0.018	0.0625068	XLOC_019227;XLOC_019228;XLOC_031360
GO:1901293	nucleoside phosphate biosynthetic process	Biological Process	0.0134486	3	172	0.017	0.0643611	XLOC_019227;XLOC_019228;XLOC_031360
GO:0044763	single-organism cellular process	Biological Process	0.0137391	20	4655	0.004	0.0645978	XLOC_008319;XLOC_008327;XLOC_008494;XLOC_009831;XLOC_012375;XLOC_013082;XLOC_017033;XLOC_019227;XLOC_019228;XLOC_019887;XLOC_022736;XLOC_023973;XLOC_024378;XLOC_024842;XLOC_026595;XLOC_027934;XLOC_031360;XLOC_032301;XLOC_032538;XLOC_034245
GO:0065009	regulation of molecular function	Biological Process	0.0163684	4	340	0.012	0.0756334	XLOC_012375;XLOC_019430;XLOC_022736;XLOC_034245
GO:0051130	positive regulation of cellular component organization	Biological Process	0.0166881	2	68	0.029	0.0758036	XLOC_008494;XLOC_012375
GO:0051336	regulation of hydrolase activity	Biological Process	0.0175328	3	190	0.016	0.0783132	XLOC_012375;XLOC_022736;XLOC_034245
GO:0009150	purine ribonucleotide metabolic process	Biological Process	0.0190327	3	196	0.015	0.083619	XLOC_019227;XLOC_019228;XLOC_031360
GO:0006163	purine nucleotide metabolic process	Biological Process	0.0203359	3	201	0.015	0.0879034	XLOC_019227;XLOC_019228;XLOC_031360
GO:0030054	cell junction	Cellular Component	0.0225621	2	69	0.029	0.091616	XLOC_009831;XLOC_032306
GO:0038023	signaling receptor activity	Molecular Function	0.0219174	5	511	0.01	0.091779	XLOC_008319;XLOC_009831;XLOC_012375;XLOC_031360;XLOC_032301
GO:0008643	carbohydrate transport	Biological Process	0.0216076	2	78	0.026	0.091918	XLOC_017033;XLOC_023973
GO:0009259	ribonucleotide metabolic process	Biological Process	0.0225221	3	209	0.014	0.0928602	XLOC_019227;XLOC_019228;XLOC_031360
GO:0016020	membrane	Cellular Component	0.023466	24	5428	0.004	0.093864	XLOC_001753;XLOC_005790;XLOC_008319;XLOC_008342;XLOC_009466;XLOC_009830;XLOC_009831;XLOC_010506;XLOC_012375;XLOC_013082;XLOC_014173;XLOC_017033;XLOC_019227;XLOC_019228;XLOC_020901;XLOC_023973;XLOC_024842;XLOC_030186;XLOC_030699;XLOC_031360;XLOC_031480;XLOC_032301;XLOC_032306;XLOC_032538;XLOC_033587
GO:0001653	peptide receptor activity	Molecular Function	0.0248795	2	77	0.026	0.0980545	XLOC_031360;XLOC_032301
GO:0019693	ribose phosphate metabolic process	Biological Process	0.0257318	3	220	0.014	0.0999437	XLOC_019227;XLOC_019228;XLOC_031360
GO:0072521	purine-containing compound metabolic process	Biological Process	0.0257318	3	220	0.014	0.0999437	XLOC_019227;XLOC_019228;XLOC_031360
GO:0016829	lyase activity	Molecular Function	0.0277712	3	207	0.014	0.100577	XLOC_019227;XLOC_019228;XLOC_031360
GO:0004872	receptor activity	Molecular Function	0.0266863	5	538	0.009	0.100731	XLOC_008319;XLOC_009831;XLOC_012375;XLOC_031360;XLOC_032301
GO:0060089	molecular transducer activity	Molecular Function	0.0266863	5	538	0.009	0.100731	XLOC_008319;XLOC_009831;XLOC_012375;XLOC_031360;XLOC_032301
GO:0004871	signal transducer activity	Molecular Function	0.0274456	5	542	0.009	0.100759	XLOC_008319;XLOC_009831;XLOC_012375;XLOC_031360;XLOC_032301
GO:0051536	iron-sulfur cluster binding	Molecular Function	0.0292338	2	84	0.024	0.104462	XLOC_008319;XLOC_021887
GO:0051540	metal cluster binding	Molecular Function	0.0292338	2	84	0.024	0.104462	XLOC_008319;XLOC_021887
GO:0030234	enzyme regulator activity	Molecular Function	0.0317031	3	218	0.014	0.110343	XLOC_019430;XLOC_022736;XLOC_034245
GO:0051179	localization	Biological Process	0.0351239	10	1879	0.005	0.120682	XLOC_008494;XLOC_009831;XLOC_012375;XLOC_017033;XLOC_019887;XLOC_022736;XLOC_023973;XLOC_024842;XLOC_030699;XLOC_032306
GO:0022900	electron transport chain	Biological Process	0.0374319	2	105	0.019	0.126984	XLOC_008319;XLOC_009831
GO:0043547	positive regulation of GTPase activity	Biological Process	0.0380836	2	106	0.019	0.12758	XLOC_022736;XLOC_034245
GO:0005096	GTPase activator activity	Molecular Function	0.0387734	2	98	0.02	0.128287	XLOC_022736;XLOC_034245
GO:0048522	positive regulation of cellular process	Biological Process	0.0432816	3	270	0.011	0.141457	XLOC_008327;XLOC_008494;XLOC_012375
GO:0032879	regulation of localization	Biological Process	0.0476564	2	120	0.017	0.153878	XLOC_012375;XLOC_022736
GO:0090407	organophosphate biosynthetic process	Biological Process	0.0494773	3	285	0.011	0.154185	XLOC_019227;XLOC_019228;XLOC_031360
GO:0051345	positive regulation of hydrolase activity	Biological Process	0.048371	2	121	0.017	0.154327	XLOC_022736;XLOC_034245
GO:0009893	positive regulation of metabolic process	Biological Process	0.0490512	3	284	0.011	0.154656	XLOC_008327;XLOC_022736;XLOC_034245
GO:0009117	nucleotide metabolic process	Biological Process	0.0503351	3	287	0.01	0.155055	XLOC_019227;XLOC_019228;XLOC_031360
GO:0006753	nucleoside phosphate metabolic process	Biological Process	0.0520728	3	291	0.01	0.156804	XLOC_019227;XLOC_019228;XLOC_031360
GO:0008047	enzyme activator activity	Molecular Function	0.0517157	2	115	0.017	0.157498	XLOC_022736;XLOC_034245
GO:1901137	carbohydrate derivative biosynthetic process	Biological Process	0.05384	3	295	0.01	0.160323	XLOC_019227;XLOC_019228;XLOC_031360
GO:0040011	locomotion	Biological Process	0.058013	2	134	0.015	0.170851	XLOC_012375;XLOC_022736
GO:0042592	homeostatic process	Biological Process	0.062673	2	140	0.014	0.182569	XLOC_024378;XLOC_024842
GO:0004888	transmembrane signaling receptor activity	Molecular Function	0.0641089	4	478	0.008	0.184744	XLOC_008319;XLOC_009831;XLOC_012375;XLOC_032301
GO:0055086	nucleobase-containing small molecule metabolic process	Biological Process	0.0695143	3	328	0.009	0.19819	XLOC_019227;XLOC_019228;XLOC_031360
GO:0099600	transmembrane receptor activity	Molecular Function	0.0718647	4	497	0.008	0.202734	XLOC_008319;XLOC_009831;XLOC_012375;XLOC_032301
GO:0043085	positive regulation of catalytic activity	Biological Process	0.0790779	2	160	0.013	0.220759	XLOC_022736;XLOC_034245
GO:0051128	regulation of cellular component organization	Biological Process	0.0816461	2	163	0.012	0.225579	XLOC_008494;XLOC_012375
GO:0032990	cell part morphogenesis	Biological Process	0.0886209	2	171	0.012	0.242351	XLOC_012375;XLOC_019887
GO:0048858	cell projection morphogenesis	Biological Process	0.0886209	2	171	0.012	0.242351	XLOC_012375;XLOC_019887
GO:0044093	positive regulation of molecular function	Biological Process	0.0994074	2	183	0.011	0.266412	XLOC_022736;XLOC_034245
GO:0000902	cell morphogenesis	Biological Process	0.102161	2	186	0.011	0.271081	XLOC_012375;XLOC_019887
GO:0032989	cellular component morphogenesis	Biological Process	0.105866	2	190	0.011	0.278158	XLOC_012375;XLOC_019887
GO:0030030	cell projection organization	Biological Process	0.107733	2	192	0.01	0.280314	XLOC_012375;XLOC_019887
GO:0004386	helicase activity	Molecular Function	0.111974	2	180	0.011	0.288549	XLOC_001754;XLOC_024378
GO:0019222	regulation of metabolic process	Biological Process	0.117272	6	1166	0.005	0.291007	XLOC_008327;XLOC_012375;XLOC_019430;XLOC_022736;XLOC_030746;XLOC_034245
GO:0006091	generation of precursor metabolites and energy	Biological Process	0.120081	2	205	0.01	0.292562	XLOC_008319;XLOC_009831
GO:0007155	cell adhesion	Biological Process	0.116243	2	201	0.01	0.293898	XLOC_012375;XLOC_032538
GO:0022610	biological adhesion	Biological Process	0.116243	2	201	0.01	0.293898	XLOC_012375;XLOC_032538
GO:0055114	oxidation-reduction process	Biological Process	0.119613	5	906	0.006	0.294096	XLOC_008319;XLOC_009831;XLOC_022394;XLOC_030186;XLOC_032133
GO:0098772	molecular function regulator	Molecular Function	0.115479	3	374	0.008	0.294747	XLOC_019430;XLOC_022736;XLOC_034245
GO:0016491	oxidoreductase activity	Molecular Function	0.138901	5	868	0.006	0.335365	XLOC_008319;XLOC_009831;XLOC_022394;XLOC_030186;XLOC_032133
GO:0035556	intracellular signal transduction	Biological Process	0.141791	3	449	0.007	0.339286	XLOC_019227;XLOC_019228;XLOC_031360
GO:0036094	small molecule binding	Molecular Function	0.145436	10	2196	0.005	0.344928	XLOC_001753;XLOC_001754;XLOC_019227;XLOC_019228;XLOC_022394;XLOC_024378;XLOC_024842;XLOC_030699;XLOC_031284;XLOC_031360
GO:1901135	carbohydrate derivative metabolic process	Biological Process	0.150723	3	462	0.006	0.35125	XLOC_019227;XLOC_019228;XLOC_031360
GO:0043168	anion binding	Molecular Function	0.149677	10	2209	0.005	0.351872	XLOC_001753;XLOC_001754;XLOC_017632;XLOC_019227;XLOC_019228;XLOC_022394;XLOC_024378;XLOC_024842;XLOC_030699;XLOC_031284;XLOC_031360
GO:0009653	anatomical structure morphogenesis	Biological Process	0.154921	2	240	0.008	0.357921	XLOC_012375;XLOC_019887
GO:0098662	inorganic cation transmembrane transport	Biological Process	0.166263	2	251	0.008	0.380842	XLOC_009831;XLOC_024842
GO:0005509	calcium ion binding	Molecular Function	0.170909	3	449	0.007	0.388165	XLOC_009830;XLOC_017632;XLOC_030186
GO:0019637	organophosphate metabolic process	Biological Process	0.174934	3	496	0.006	0.393968	XLOC_019227;XLOC_019228;XLOC_031360
GO:0048523	negative regulation of cellular process	Biological Process	0.178807	2	263	0.008	0.399335	XLOC_012375;XLOC_022736
GO:0034654	nucleobase-containing compound biosynthetic process	Biological Process	0.184404	5	1045	0.005	0.408433	XLOC_008327;XLOC_019227;XLOC_019228;XLOC_030746;XLOC_031360
GO:0007010	cytoskeleton organization	Biological Process	0.186196	2	270	0.007	0.409021	XLOC_008494;XLOC_019887
GO:0005216	ion channel activity	Molecular Function	0.191439	2	252	0.008	0.417119	XLOC_009831;XLOC_024842
GO:1902589	single-organism organelle organization	Biological Process	0.194936	3	523	0.006	0.417943	XLOC_008494;XLOC_019887;XLOC_024378
GO:0098655	cation transmembrane transport	Biological Process	0.196833	2	280	0.007	0.418661	XLOC_009831;XLOC_024842
GO:0022890	inorganic cation transmembrane transporter activity	Molecular Function	0.198404	2	258	0.008	0.41868	XLOC_009831;XLOC_024842
GO:0022838	substrate-specific channel activity	Molecular Function	0.193757	2	254	0.008	0.418765	XLOC_009831;XLOC_024842
GO:0006928	movement of cell or subcellular component	Biological Process	0.200041	2	283	0.007	0.418835	XLOC_012375;XLOC_022736
GO:0019438	aromatic compound biosynthetic process	Biological Process	0.213836	5	1101	0.005	0.424503	XLOC_008327;XLOC_019227;XLOC_019228;XLOC_030746;XLOC_031360
GO:0048519	negative regulation of biological process	Biological Process	0.212939	2	295	0.007	0.425878	XLOC_012375;XLOC_022736
GO:0098660	inorganic ion transmembrane transport	Biological Process	0.21186	2	294	0.007	0.426907	XLOC_009831;XLOC_024842
GO:0048037	cofactor binding	Molecular Function	0.211259	2	269	0.007	0.428919	XLOC_008319;XLOC_022394
GO:0048869	cellular developmental process	Biological Process	0.209705	2	292	0.007	0.429015	XLOC_012375;XLOC_019887
GO:0015267	channel activity	Molecular Function	0.206573	2	265	0.008	0.429159	XLOC_009831;XLOC_024842
GO:0022803	passive transmembrane transporter activity	Molecular Function	0.206573	2	265	0.008	0.429159	XLOC_009831;XLOC_024842
GO:0018130	heterocycle biosynthetic process	Biological Process	0.225836	5	1123	0.004	0.44503	XLOC_008327;XLOC_019227;XLOC_019228;XLOC_030746;XLOC_031360
GO:0000166	nucleotide binding	Molecular Function	0.22891	9	2137	0.004	0.447795	XLOC_001753;XLOC_001754;XLOC_019227;XLOC_019228;XLOC_022394;XLOC_024378;XLOC_030699;XLOC_031284;XLOC_031360
GO:1901265	nucleoside phosphate binding	Molecular Function	0.22891	9	2137	0.004	0.447795	XLOC_001753;XLOC_001754;XLOC_019227;XLOC_019228;XLOC_022394;XLOC_024378;XLOC_030699;XLOC_031284;XLOC_031360
GO:1901362	organic cyclic compound biosynthetic process	Biological Process	0.240304	5	1149	0.004	0.46332	XLOC_008327;XLOC_019227;XLOC_019228;XLOC_030746;XLOC_031360
GO:0044710	single-organism metabolic process	Biological Process	0.243778	9	2378	0.004	0.466661	XLOC_008319;XLOC_009831;XLOC_019227;XLOC_019228;XLOC_022394;XLOC_024378;XLOC_030186;XLOC_031360;XLOC_032133
GO:0008324	cation transmembrane transporter activity	Molecular Function	0.245528	2	298	0.007	0.466678	XLOC_009831;XLOC_024842
GO:0071702	organic substance transport	Biological Process	0.252458	3	597	0.005	0.473139	XLOC_017033;XLOC_023973;XLOC_030699
GO:0044765	single-organism transport	Biological Process	0.262446	6	1489	0.004	0.475239	XLOC_009831;XLOC_017033;XLOC_023973;XLOC_024842;XLOC_030699;XLOC_032306
GO:0006810	transport	Biological Process	0.252096	7	1774	0.004	0.475787	XLOC_008494;XLOC_009831;XLOC_017033;XLOC_023973;XLOC_024842;XLOC_030699;XLOC_032306
GO:0051234	establishment of localization	Biological Process	0.257792	7	1786	0.004	0.476471	XLOC_008494;XLOC_009831;XLOC_017033;XLOC_023973;XLOC_024842;XLOC_030699;XLOC_032306
GO:0044711	single-organism biosynthetic process	Biological Process	0.262067	3	609	0.005	0.477782	XLOC_019227;XLOC_019228;XLOC_031360
GO:0009987	cellular process	Biological Process	0.257173	25	7875	0.003	0.478627	XLOC_008319;XLOC_008327;XLOC_008494;XLOC_009831;XLOC_012375;XLOC_013082;XLOC_017033;XLOC_019227;XLOC_019228;XLOC_019887;XLOC_022736;XLOC_023973;XLOC_024378;XLOC_024842;XLOC_026595;XLOC_027934;XLOC_030186;XLOC_030746;XLOC_031284;XLOC_031360;XLOC_031480;XLOC_032133;XLOC_032301;XLOC_032538;XLOC_034245
GO:0043167	ion binding	Molecular Function	0.261049	15	3986	0.004	0.479186	XLOC_001753;XLOC_001754;XLOC_008319;XLOC_009830;XLOC_016718;XLOC_017632;XLOC_019227;XLOC_019228;XLOC_022394;XLOC_024378;XLOC_024842;XLOC_030186;XLOC_030699;XLOC_031284;XLOC_031360
GO:1902578	single-organism localization	Biological Process	0.273971	6	1511	0.004	0.49278	XLOC_009831;XLOC_017033;XLOC_023973;XLOC_024842;XLOC_030699;XLOC_032306
GO:0048856	anatomical structure development	Biological Process	0.287174	2	363	0.006	0.513084	XLOC_012375;XLOC_019887
GO:0006811	ion transport	Biological Process	0.303451	3	660	0.005	0.521313	XLOC_009831;XLOC_024842;XLOC_030699;XLOC_032306
GO:0016043	cellular component organization	Biological Process	0.302528	5	1256	0.004	0.52308	XLOC_008494;XLOC_012375;XLOC_013082;XLOC_019887;XLOC_024378
GO:0006812	cation transport	Biological Process	0.294846	2	370	0.005	0.523303	XLOC_009831;XLOC_024842
GO:0055085	transmembrane transport	Biological Process	0.300877	4	951	0.004	0.523604	XLOC_009831;XLOC_017033;XLOC_023973;XLOC_024842
GO:0006950	response to stress	Biological Process	0.299228	2	374	0.005	0.524137	XLOC_024378;XLOC_030186
GO:0005488	binding	Molecular Function	0.307981	23	6594	0.003	0.525726	XLOC_001753;XLOC_001754;XLOC_003261;XLOC_007330;XLOC_008319;XLOC_008494;XLOC_009830;XLOC_010210;XLOC_012375;XLOC_013082;XLOC_013665;XLOC_014173;XLOC_016718;XLOC_017632;XLOC_019227;XLOC_019228;XLOC_021887;XLOC_022186;XLOC_022394;XLOC_022736;XLOC_024378;XLOC_024842;XLOC_030186;XLOC_030699;XLOC_030746;XLOC_031284;XLOC_031360;XLOC_033587;XLOC_034245
GO:0098796	membrane protein complex	Cellular Component	0.298973	2	323	0.006	0.527137	XLOC_024842;XLOC_032538
GO:0022857	transmembrane transporter activity	Molecular Function	0.310859	4	885	0.005	0.52728	XLOC_009831;XLOC_017033;XLOC_023973;XLOC_024842
GO:0017076	purine nucleotide binding	Molecular Function	0.371768	7	1844	0.004	0.593058	XLOC_001753;XLOC_001754;XLOC_019227;XLOC_019228;XLOC_024378;XLOC_030699;XLOC_031284;XLOC_031360
GO:0005524	ATP binding	Molecular Function	0.377344	6	1558	0.004	0.594872	XLOC_001754;XLOC_019227;XLOC_019228;XLOC_024378;XLOC_030699;XLOC_031284;XLOC_031360
GO:0032553	ribonucleotide binding	Molecular Function	0.375129	7	1850	0.004	0.594879	XLOC_001753;XLOC_001754;XLOC_019227;XLOC_019228;XLOC_024378;XLOC_030699;XLOC_031284;XLOC_031360
GO:0001882	nucleoside binding	Molecular Function	0.369529	7	1840	0.004	0.596589	XLOC_001753;XLOC_001754;XLOC_019227;XLOC_019228;XLOC_024378;XLOC_030699;XLOC_031284;XLOC_031360
GO:0032549	ribonucleoside binding	Molecular Function	0.369529	7	1840	0.004	0.596589	XLOC_001753;XLOC_001754;XLOC_019227;XLOC_019228;XLOC_024378;XLOC_030699;XLOC_031284;XLOC_031360
GO:0005215	transporter activity	Molecular Function	0.354039	4	943	0.004	0.596745	XLOC_009831;XLOC_017033;XLOC_023973;XLOC_024842
GO:0032559	adenyl ribonucleotide binding	Molecular Function	0.383389	6	1568	0.004	0.597374	XLOC_001754;XLOC_019227;XLOC_019228;XLOC_024378;XLOC_030699;XLOC_031284;XLOC_031360
GO:0030554	adenyl nucleotide binding	Molecular Function	0.385809	6	1572	0.004	0.59767	XLOC_001754;XLOC_019227;XLOC_019228;XLOC_024378;XLOC_030699;XLOC_031284;XLOC_031360
GO:1901566	organonitrogen compound biosynthetic process	Biological Process	0.356822	3	725	0.004	0.597677	XLOC_019227;XLOC_019228;XLOC_031360
GO:0032555	purine ribonucleotide binding	Molecular Function	0.368969	7	1839	0.004	0.599296	XLOC_001753;XLOC_001754;XLOC_019227;XLOC_019228;XLOC_024378;XLOC_030699;XLOC_031284;XLOC_031360
GO:0071840	cellular component organization or biogenesis	Biological Process	0.382388	5	1387	0.004	0.599298	XLOC_008494;XLOC_012375;XLOC_013082;XLOC_019887;XLOC_024378
GO:0034220	ion transmembrane transport	Biological Process	0.367565	2	437	0.005	0.600655	XLOC_009831;XLOC_024842
GO:0001883	purine nucleoside binding	Molecular Function	0.362265	7	1827	0.004	0.603026	XLOC_001753;XLOC_001754;XLOC_019227;XLOC_019228;XLOC_024378;XLOC_030699;XLOC_031284;XLOC_031360
GO:0032550	purine ribonucleoside binding	Molecular Function	0.362265	7	1827	0.004	0.603026	XLOC_001753;XLOC_001754;XLOC_019227;XLOC_019228;XLOC_024378;XLOC_030699;XLOC_031284;XLOC_031360
GO:0035639	purine ribonucleoside triphosphate binding	Molecular Function	0.362265	7	1827	0.004	0.603026	XLOC_001753;XLOC_001754;XLOC_019227;XLOC_019228;XLOC_024378;XLOC_030699;XLOC_031284;XLOC_031360
GO:0044767	single-organism developmental process	Biological Process	0.412948	2	480	0.004	0.636035	XLOC_012375;XLOC_019887
GO:0033036	macromolecule localization	Biological Process	0.428446	2	495	0.004	0.656134	XLOC_019887;XLOC_030699
GO:0032502	developmental process	Biological Process	0.431522	2	498	0.004	0.65709	XLOC_012375;XLOC_019887
GO:0097367	carbohydrate derivative binding	Molecular Function	0.439956	7	1965	0.004	0.662406	XLOC_001753;XLOC_001754;XLOC_019227;XLOC_019228;XLOC_024378;XLOC_030699;XLOC_031284;XLOC_031360
GO:0032501	multicellular organismal process	Biological Process	0.437651	2	504	0.004	0.662658	XLOC_008319;XLOC_012375
GO:0006996	organelle organization	Biological Process	0.452537	3	843	0.004	0.677541	XLOC_008494;XLOC_019887;XLOC_024378
GO:0015075	ion transmembrane transporter activity	Molecular Function	0.465059	2	488	0.004	0.688596	XLOC_009831;XLOC_024842
GO:0044271	cellular nitrogen compound biosynthetic process	Biological Process	0.463648	5	1519	0.003	0.69032	XLOC_008327;XLOC_019227;XLOC_019228;XLOC_030746;XLOC_031360
GO:0005515	protein binding	Molecular Function	0.472874	4	1103	0.004	0.69632	XLOC_007330;XLOC_008494;XLOC_012375;XLOC_013082;XLOC_013665;XLOC_014173;XLOC_016718;XLOC_022186;XLOC_022736;XLOC_033587;XLOC_034245
GO:0005739	mitochondrion	Cellular Component	0.478531	2	471	0.004	0.700799	XLOC_008319;XLOC_024378
GO:0017111	nucleoside-triphosphatase activity	Molecular Function	0.483761	3	811	0.004	0.704608	XLOC_001753;XLOC_001754;XLOC_024378
GO:0004672	protein kinase activity	Molecular Function	0.506088	2	527	0.004	0.710113	XLOC_031284;XLOC_031360
GO:0016818	hydrolase activity, acting on acid anhydrides, in phosphorus-containing anhydrides	Molecular Function	0.501239	3	832	0.004	0.710752	XLOC_001753;XLOC_001754;XLOC_024378
GO:0016817	hydrolase activity, acting on acid anhydrides	Molecular Function	0.509468	3	842	0.004	0.711132	XLOC_001753;XLOC_001754;XLOC_024378
GO:0043169	cation binding	Molecular Function	0.512147	7	2094	0.003	0.711167	XLOC_008319;XLOC_009830;XLOC_016718;XLOC_017632;XLOC_019227;XLOC_019228;XLOC_030186;XLOC_030699
GO:0046872	metal ion binding	Molecular Function	0.504957	7	2081	0.003	0.712255	XLOC_008319;XLOC_009830;XLOC_016718;XLOC_017632;XLOC_019227;XLOC_019228;XLOC_030186;XLOC_030699
GO:0044281	small molecule metabolic process	Biological Process	0.500158	3	904	0.003	0.712991	XLOC_019227;XLOC_019228;XLOC_031360
GO:0022891	substrate-specific transmembrane transporter activity	Molecular Function	0.492623	2	514	0.004	0.713638	XLOC_009831;XLOC_024842
GO:0006468	protein phosphorylation	Biological Process	0.499916	2	567	0.004	0.716457	XLOC_031284;XLOC_031360
GO:0016462	pyrophosphatase activity	Molecular Function	0.499586	3	830	0.004	0.719834	XLOC_001753;XLOC_001754;XLOC_024378
GO:0022892	substrate-specific transporter activity	Molecular Function	0.548069	2	569	0.004	0.757126	XLOC_009831;XLOC_024842
GO:0044249	cellular biosynthetic process	Biological Process	0.570133	6	2046	0.003	0.783568	XLOC_008327;XLOC_019227;XLOC_019228;XLOC_030186;XLOC_030746;XLOC_031360
GO:1901564	organonitrogen compound metabolic process	Biological Process	0.57886	3	1011	0.003	0.791503	XLOC_019227;XLOC_019228;XLOC_031360
GO:0006796	phosphate-containing compound metabolic process	Biological Process	0.58499	4	1374	0.003	0.795824	XLOC_019227;XLOC_019228;XLOC_031284;XLOC_031360
GO:0006793	phosphorus metabolic process	Biological Process	0.598363	4	1396	0.003	0.809905	XLOC_019227;XLOC_019228;XLOC_031284;XLOC_031360
GO:0006355	regulation of transcription, DNA-templated	Biological Process	0.601523	2	681	0.003	0.810092	XLOC_008327;XLOC_030746
GO:0016773	phosphotransferase activity, alcohol group as acceptor	Molecular Function	0.612621	2	639	0.003	0.820912	XLOC_031284;XLOC_031360
GO:0009058	biosynthetic process	Biological Process	0.624169	6	2151	0.003	0.824026	XLOC_008327;XLOC_019227;XLOC_019228;XLOC_030186;XLOC_030746;XLOC_031360
GO:1903506	regulation of nucleic acid-templated transcription	Biological Process	0.618567	2	702	0.003	0.824757	XLOC_008327;XLOC_030746
GO:2001141	regulation of RNA biosynthetic process	Biological Process	0.618567	2	702	0.003	0.824757	XLOC_008327;XLOC_030746
GO:0051252	regulation of RNA metabolic process	Biological Process	0.633531	2	721	0.003	0.832285	XLOC_008327;XLOC_030746
GO:0019219	regulation of nucleobase-containing compound metabolic process	Biological Process	0.64655	2	738	0.003	0.833055	XLOC_008327;XLOC_030746
GO:0010556	regulation of macromolecule biosynthetic process	Biological Process	0.657011	2	752	0.003	0.834498	XLOC_008327;XLOC_030746
GO:0009889	regulation of biosynthetic process	Biological Process	0.665067	2	763	0.003	0.836797	XLOC_008327;XLOC_030746
GO:2000112	regulation of cellular macromolecule biosynthetic process	Biological Process	0.640467	2	730	0.003	0.837293	XLOC_008327;XLOC_030746
GO:0031326	regulation of cellular biosynthetic process	Biological Process	0.662884	2	760	0.003	0.837986	XLOC_008327;XLOC_030746
GO:0097159	organic cyclic compound binding	Molecular Function	0.656869	12	3980	0.003	0.83829	XLOC_001753;XLOC_001754;XLOC_010210;XLOC_019227;XLOC_019228;XLOC_022394;XLOC_024378;XLOC_030186;XLOC_030699;XLOC_030746;XLOC_031284;XLOC_031360
GO:0005623	cell	Cellular Component	0.644391	15	4584	0.003	0.838334	XLOC_003261;XLOC_008319;XLOC_008327;XLOC_009831;XLOC_012375;XLOC_019227;XLOC_019228;XLOC_019887;XLOC_022736;XLOC_024378;XLOC_024842;XLOC_030746;XLOC_031360;XLOC_032306;XLOC_032538
GO:0044464	cell part	Cellular Component	0.644391	15	4584	0.003	0.838334	XLOC_003261;XLOC_008319;XLOC_008327;XLOC_009831;XLOC_012375;XLOC_019227;XLOC_019228;XLOC_019887;XLOC_022736;XLOC_024378;XLOC_024842;XLOC_030746;XLOC_031360;XLOC_032306;XLOC_032538
GO:1901363	heterocyclic compound binding	Molecular Function	0.655629	12	3977	0.003	0.840711	XLOC_001753;XLOC_001754;XLOC_010210;XLOC_019227;XLOC_019228;XLOC_022394;XLOC_024378;XLOC_030186;XLOC_030699;XLOC_030746;XLOC_031284;XLOC_031360
GO:0051171	regulation of nitrogen compound metabolic process	Biological Process	0.67511	2	777	0.003	0.841533	XLOC_008327;XLOC_030746
GO:0010468	regulation of gene expression	Biological Process	0.672264	2	773	0.003	0.841901	XLOC_008327;XLOC_030746
GO:0006139	nucleobase-containing compound metabolic process	Biological Process	0.680242	6	2268	0.003	0.844004	XLOC_008327;XLOC_019227;XLOC_019228;XLOC_024378;XLOC_030746;XLOC_031360
GO:0006351	transcription, DNA-templated	Biological Process	0.695853	2	807	0.002	0.859394	XLOC_008327;XLOC_030746
GO:0032774	RNA biosynthetic process	Biological Process	0.709098	2	827	0.002	0.867755	XLOC_008327;XLOC_030746
GO:0097659	nucleic acid-templated transcription	Biological Process	0.706486	2	823	0.002	0.868524	XLOC_008327;XLOC_030746
GO:0046483	heterocycle metabolic process	Biological Process	0.719135	6	2356	0.003	0.872073	XLOC_008327;XLOC_019227;XLOC_019228;XLOC_024378;XLOC_030746;XLOC_031360
GO:0006725	cellular aromatic compound metabolic process	Biological Process	0.717005	6	2351	0.003	0.873442	XLOC_008327;XLOC_019227;XLOC_019228;XLOC_024378;XLOC_030746;XLOC_031360
GO:0016301	kinase activity	Molecular Function	0.736905	2	803	0.002	0.885607	XLOC_031284;XLOC_031360
GO:1901360	organic cyclic compound metabolic process	Biological Process	0.735821	6	2396	0.003	0.888288	XLOC_008327;XLOC_019227;XLOC_019228;XLOC_024378;XLOC_030746;XLOC_031360
GO:1901576	organic substance biosynthetic process	Biological Process	0.75741	5	2079	0.002	0.898168	XLOC_008327;XLOC_019227;XLOC_019228;XLOC_030746;XLOC_031360
GO:0016310	phosphorylation	Biological Process	0.752462	2	898	0.002	0.900267	XLOC_031284;XLOC_031360
GO:0003677	DNA binding	Molecular Function	0.756941	2	835	0.002	0.9016	XLOC_024378;XLOC_030746
GO:0080090	regulation of primary metabolic process	Biological Process	0.779723	2	948	0.002	0.920554	XLOC_008327;XLOC_030746
GO:0031323	regulation of cellular metabolic process	Biological Process	0.786388	2	961	0.002	0.924351	XLOC_008327;XLOC_030746
GO:0060255	regulation of macromolecule metabolic process	Biological Process	0.790903	2	970	0.002	0.925598	XLOC_008327;XLOC_030746
GO:0008152	metabolic process	Biological Process	0.832333	17	6485	0.003	0.969849	XLOC_008319;XLOC_008327;XLOC_009831;XLOC_012375;XLOC_019227;XLOC_019228;XLOC_019430;XLOC_022394;XLOC_022736;XLOC_024378;XLOC_030186;XLOC_030746;XLOC_031284;XLOC_031360;XLOC_031480;XLOC_032133;XLOC_034245
GO:0016772	transferase activity, transferring phosphorus-containing groups	Molecular Function	0.837285	2	991	0.002	0.971396	XLOC_031284;XLOC_031360
GO:0034641	cellular nitrogen compound metabolic process	Biological Process	0.84279	6	2704	0.002	0.973568	XLOC_008327;XLOC_019227;XLOC_019228;XLOC_024378;XLOC_030746;XLOC_031360
GO:0043234	protein complex	Cellular Component	0.872001	3	1394	0.002	1.00299	XLOC_012375;XLOC_024842;XLOC_032538
GO:0003824	catalytic activity	Molecular Function	0.877893	16	5938	0.003	1.00545	XLOC_001753;XLOC_001754;XLOC_008319;XLOC_009831;XLOC_017039;XLOC_019227;XLOC_019228;XLOC_021887;XLOC_021888;XLOC_022394;XLOC_024378;XLOC_027620;XLOC_030186;XLOC_031284;XLOC_031360;XLOC_032133
GO:0008150	biological_process	Biological Process	1	29	9919	0.003	1.00752	XLOC_008319;XLOC_008327;XLOC_008494;XLOC_009831;XLOC_012375;XLOC_013082;XLOC_017033;XLOC_019227;XLOC_019228;XLOC_019430;XLOC_019887;XLOC_022394;XLOC_022736;XLOC_023973;XLOC_024378;XLOC_024842;XLOC_026595;XLOC_027934;XLOC_030186;XLOC_030699;XLOC_030746;XLOC_031284;XLOC_031360;XLOC_031480;XLOC_032133;XLOC_032301;XLOC_032306;XLOC_032538;XLOC_034245
GO:0005575	cellular_component	Cellular Component	1	30	8867	0.003	1.00752	XLOC_001753;XLOC_003261;XLOC_005790;XLOC_008319;XLOC_008327;XLOC_008342;XLOC_009466;XLOC_009830;XLOC_009831;XLOC_010506;XLOC_012375;XLOC_013082;XLOC_014173;XLOC_017033;XLOC_019227;XLOC_019228;XLOC_019887;XLOC_020901;XLOC_022736;XLOC_023973;XLOC_024378;XLOC_024842;XLOC_030186;XLOC_030699;XLOC_030746;XLOC_031360;XLOC_031480;XLOC_032301;XLOC_032306;XLOC_032538;XLOC_033587
GO:0003674	molecular_function	Molecular Function	1	35	10979	0.003	1.00752	XLOC_001753;XLOC_001754;XLOC_003261;XLOC_007330;XLOC_008319;XLOC_008327;XLOC_008494;XLOC_009830;XLOC_009831;XLOC_010210;XLOC_012375;XLOC_013082;XLOC_013665;XLOC_014173;XLOC_016718;XLOC_017033;XLOC_017039;XLOC_017632;XLOC_019227;XLOC_019228;XLOC_019430;XLOC_021887;XLOC_021888;XLOC_022186;XLOC_022394;XLOC_022736;XLOC_023973;XLOC_024378;XLOC_024842;XLOC_027620;XLOC_030186;XLOC_030699;XLOC_030746;XLO…
GO:0071704	organic substance metabolic process	Biological Process	0.999438	8	5520	0.001	1.01075	XLOC_008327;XLOC_019227;XLOC_019228;XLOC_024378;XLOC_030746;XLOC_031284;XLOC_031360;XLOC_031480
GO:0044238	primary metabolic process	Biological Process	0.998945	8	5352	0.001	1.01408	XLOC_008327;XLOC_019227;XLOC_019228;XLOC_024378;XLOC_030746;XLOC_031284;XLOC_031360;XLOC_031480
GO:0006807	nitrogen compound metabolic process	Biological Process	0.8907	6	2895	0.002	1.01578	XLOC_008327;XLOC_019227;XLOC_019228;XLOC_024378;XLOC_030746;XLOC_031360
GO:0043226	organelle	Cellular Component	0.997273	5	3387	0.001	1.01623	XLOC_008319;XLOC_008327;XLOC_019887;XLOC_024378;XLOC_030746
GO:0043229	intracellular organelle	Cellular Component	0.996712	5	3336	0.001	1.01954	XLOC_008319;XLOC_008327;XLOC_019887;XLOC_024378;XLOC_030746
GO:0043170	macromolecule metabolic process	Biological Process	0.996585	6	4242	0.001	1.02331	XLOC_008327;XLOC_024378;XLOC_030746;XLOC_031284;XLOC_031360;XLOC_031480
GO:0032991	macromolecular complex	Cellular Component	0.954949	3	1765	0.002	1.0237	XLOC_012375;XLOC_024842;XLOC_032538
GO:0003676	nucleic acid binding	Molecular Function	0.954038	3	1886	0.002	1.02684	XLOC_010210;XLOC_024378;XLOC_030746
GO:0009059	macromolecule biosynthetic process	Biological Process	0.951132	2	1528	0.001	1.02784	XLOC_008327;XLOC_030746
GO:0044267	cellular protein metabolic process	Biological Process	0.949552	3	1994	0.002	1.03028	XLOC_031284;XLOC_031360;XLOC_031480
GO:0043227	membrane-bounded organelle	Cellular Component	0.991995	4	2702	0.001	1.03044	XLOC_008319;XLOC_008327;XLOC_024378;XLOC_030746
GO:0005622	intracellular	Cellular Component	0.996035	7	3988	0.002	1.03065	XLOC_003261;XLOC_008319;XLOC_008327;XLOC_019887;XLOC_022736;XLOC_024378;XLOC_030746
GO:0044424	intracellular part	Cellular Component	0.996035	7	3988	0.002	1.03065	XLOC_003261;XLOC_008319;XLOC_008327;XLOC_019887;XLOC_022736;XLOC_024378;XLOC_030746
GO:0044260	cellular macromolecule metabolic process	Biological Process	0.978015	6	3596	0.002	1.03192	XLOC_008327;XLOC_024378;XLOC_030746;XLOC_031284;XLOC_031360;XLOC_031480
GO:0005737	cytoplasm	Cellular Component	0.982207	3	2060	0.001	1.03228	XLOC_008319;XLOC_022736;XLOC_024378
GO:0034645	cellular macromolecule biosynthetic process	Biological Process	0.948745	2	1511	0.001	1.03359	XLOC_008327;XLOC_030746
GO:0044444	cytoplasmic part	Cellular Component	0.97636	2	1541	0.001	1.03425	XLOC_008319;XLOC_024378
GO:0043231	intracellular membrane-bounded organelle	Cellular Component	0.991885	4	2698	0.001	1.03434	XLOC_008319;XLOC_008327;XLOC_024378;XLOC_030746
GO:0010467	gene expression	Biological Process	0.969008	2	1687	0.001	1.03464	XLOC_008327;XLOC_030746
GO:0019538	protein metabolic process	Biological Process	0.988773	3	2534	0.001	1.03512	XLOC_031284;XLOC_031360;XLOC_031480
GO:0016740	transferase activity	Molecular Function	0.974633	3	2096	0.001	1.03651	XLOC_021887;XLOC_031284;XLOC_031360
GO:0044422	organelle part	Cellular Component	0.94817	3	1718	0.002	1.03718	XLOC_008319;XLOC_008327;XLOC_019887
GO:0043412	macromolecule modification	Biological Process	0.947292	2	1501	0.001	1.04047	XLOC_031284;XLOC_031360
GO:0044446	intracellular organelle part	Cellular Component	0.943551	3	1689	0.002	1.04062	XLOC_008319;XLOC_008327;XLOC_019887
GO:0005634	nucleus	Cellular Component	0.940504	3	1671	0.002	1.04155	XLOC_008327;XLOC_024378;XLOC_030746
GO:0090304	nucleic acid metabolic process	Biological Process	0.939066	3	1920	0.002	1.04427	XLOC_008327;XLOC_024378;XLOC_030746
GO:0016787	hydrolase activity	Molecular Function	0.935961	5	2560	0.002	1.04516	XLOC_001753;XLOC_001754;XLOC_017039;XLOC_024378;XLOC_027620
GO:0016070	RNA metabolic process	Biological Process	0.935847	2	1430	0.001	1.0494	XLOC_008327;XLOC_030746
GO:0044237	cellular metabolic process	Biological Process	0.924759	11	4909	0.002	1.05015	XLOC_008319;XLOC_008327;XLOC_009831;XLOC_019227;XLOC_019228;XLOC_024378;XLOC_030186;XLOC_030746;XLOC_031284;XLOC_031360;XLOC_031480
GO:0006464	cellular protein modification process	Biological Process	0.929987	2	1398	0.001	1.05163	XLOC_031284;XLOC_031360
GO:0036211	protein modification process	Biological Process	0.929987	2	1398	0.001	1.05163	XLOC_031284;XLOC_031360
